# Supplementary material for: Influence of Fungicide Application on Rhizosphere Microbiota Structure and Microbial Secreted Enzymes in Diverse Cannabinoid-Rich Hemp Cultivars
Source: Int J Mol Sci. 2024 May 28;25(11):5892. doi: 10.3390/ijms25115892 (PMC11172691; doi:10.3390/ijms25115892)
Supplement: Supplementary file 1 [file ijms-25-05892-s001.zip]

Archive with 1 entries (1 files):
- ijms-2986741-supplementary.xlsx
