# Supplementary material for: Influence of Fungicide Application on Rhizosphere Microbiota Structure and Microbial Secreted Enzymes in Diverse Cannabinoid-Rich Hemp Cultivars
Source: Int J Mol Sci. 2024 May 28;25(11):5892. doi: 10.3390/ijms25115892 (PMC11172691; doi:10.3390/ijms25115892)
Supplement: Supplementary file 1 [file ijms-25-05892-s001.zip › ijms-2986741-supplementary.xlsx]

## Sheet: TS1-Feature ID
Supplementary Table S1. The count for each feature ID of different samples (4 hemp cultivar ×3 treatments × 4 replicates) with different feature ID and their taxonomy
								Otto2					Otto2					Otto2					BaOX					BaOX					BaOX					Cherry Citrus					Cherry Citrus					Cherry Citrus
								Fungal inoculation					Natural infection					Fungicide-treated					Fungal inoculation					Natural infection					Fungicide-treated					Fungal inoculation					Natural infection					Fungicide-treated
								Group A					Group F					Group D					Group C					Group E					Group K					Group H					Group J					Group L
feature ID	Domain	Phylum	Class	Order	Family	Genus	Species	A1	A2	A3	A4		F1	F2	F3	F4		D1	D2	D3	D4		C1	C2	C3	C4		E1	E2	E3	E4		K1	K2	K3	K4		H1	H2	H3	H4		J1	J2	J3	J4		L1	L2
82b1125503380c29941c63bbe7482559	d__Archaea	p__Archaea_unclassified	c__Archaea_unclassified	o__Archaea_unclassified	f__Archaea_unclassified	g__Archaea_unclassified	s__Archaea_unclassified	1680	3309	1108	1226		2465	1354	1283	2717		1542	1173	590	1562		896	905	1547	770		2051	1512	2152	1484		724	608	473	735		2480	1908	966	1638		1559	442	1085	1972		2592	2206
06cf91cc53363bd9538f4e979bce412d	d__Archaea	p__Archaea_unclassified	c__Archaea_unclassified	o__Archaea_unclassified	f__Archaea_unclassified	g__Archaea_unclassified	s__Archaea_unclassified	227	107	59	54		29	52	75	221		3169	2258	1126	2750		665	681	653	577		28	68	0	35		3566	3072	3201	3249		147	232	64	232		12	0	0	28		1364	1039
feb0b048ab58b2b1028950c27a6ee90a	d__Archaea	p__Archaea_unclassified	c__Archaea_unclassified	o__Archaea_unclassified	f__Archaea_unclassified	g__Archaea_unclassified	s__Archaea_unclassified	479	774	324	399		944	409	272	765		64	54	0	59		39	25	70	50		874	562	530	500		44	39	56	63		634	380	296	332		684	228	501	767		370	335
60afdb2d5b484ca1022b9c79156cfc2c	d__Archaea	p__Archaea_unclassified	c__Archaea_unclassified	o__Archaea_unclassified	f__Archaea_unclassified	g__Archaea_unclassified	s__Archaea_unclassified	836	983	1451	1081		776	371	56	266		29	0	0	34		63	50	179	22		818	948	282	524		14	19	21	0		931	362	293	367		1301	534	915	1425		114	100
0f5f7693288de84f4ade2e6abaa2440f	d__Archaea	p__Archaea_unclassified	c__Archaea_unclassified	o__Archaea_unclassified	f__Archaea_unclassified	g__Archaea_unclassified	s__Archaea_unclassified	336	321	319	295		586	275	112	318		625	419	199	671		395	270	489	225		350	349	182	267		539	400	493	441		965	670	226	510		673	261	502	661		426	475
a5f20911b4a3f61bb74a978692b36260	d__Archaea	p__Archaea_unclassified	c__Archaea_unclassified	o__Archaea_unclassified	f__Archaea_unclassified	g__Archaea_unclassified	s__Archaea_unclassified	251	172	152	135		115	119	74	179		740	314	232	669		973	922	960	531		81	223	41	167		930	800	725	761		259	245	72	308		68	36	73	143		756	817
26e53d90aaee3069d722d0c99673bd18	d__Archaea	p__Archaea_unclassified	c__Archaea_unclassified	o__Archaea_unclassified	f__Archaea_unclassified	g__Archaea_unclassified	s__Archaea_unclassified	266	335	232	140		191	133	172	285		694	585	360	574		323	347	361	266		176	320	141	238		425	365	261	402		476	434	207	373		170	54	162	221		538	482
b15246d90c870754d7a280285a1229ee	d__Archaea	p__Archaea_unclassified	c__Archaea_unclassified	o__Archaea_unclassified	f__Archaea_unclassified	g__Archaea_unclassified	s__Archaea_unclassified	243	364	166	171		787	367	219	532		0	15	0	24		15	15	35	0		627	382	388	395		13	0	0	23		542	297	197	255		539	178	416	658		128	120
db1389d7931c92147ce2967e02917db6	d__Archaea	p__Archaea_unclassified	c__Archaea_unclassified	o__Archaea_unclassified	f__Archaea_unclassified	g__Archaea_unclassified	s__Archaea_unclassified	156	73	76	66		0	35	63	82		1032	696	463	991		451	496	473	343		0	57	0	29		1381	1045	976	1051		98	126	0	97		0	0	0	32		270	409
080e9e89108059140d5b78b47e1f96ca	d__Archaea	p__Archaea_unclassified	c__Archaea_unclassified	o__Archaea_unclassified	f__Archaea_unclassified	g__Archaea_unclassified	s__Archaea_unclassified	158	238	95	121		342	175	148	378		0	0	0	0		0	0	28	0		198	125	189	121		0	0	0	0		300	177	106	111		264	86	146	357		98	109
1e8c89b5dc5205509737ea531da9392a	d__Archaea	p__Crenarchaeota	c__Crenarchaeota_unclassified	o__Crenarchaeota_unclassified	f__Crenarchaeota_unclassified	g__Crenarchaeota_unclassified	s__Crenarchaeota_unclassified	67	71	0	48		0	26	0	51		387	346	202	386		187	257	148	169		0	0	0	0		576	451	411	483		99	163	0	111		0	0	0	0		265	251
43bc0cde383d8aced057cd68c346d000	d__Archaea	p__Archaea_unclassified	c__Archaea_unclassified	o__Archaea_unclassified	f__Archaea_unclassified	g__Archaea_unclassified	s__Archaea_unclassified	0	0	0	0		0	0	0	0		747	391	251	772		360	316	262	216		0	0	0	0		497	474	380	414		0	0	0	0		0	0	0	0		0	115
f681767a35ea16290005f32a659682c5	d__Archaea	p__Archaea_unclassified	c__Archaea_unclassified	o__Archaea_unclassified	f__Archaea_unclassified	g__Archaea_unclassified	s__Archaea_unclassified	171	138	68	51		34	41	32	121		264	158	99	287		156	117	221	96		45	84	43	83		109	66	66	77		119	159	38	101		17	0	17	40		202	150
5a8d14357e2b6c577c9b8ec7a93741d0	d__Archaea	p__Crenarchaeota	c__Crenarchaeota_unclassified	o__Crenarchaeota_unclassified	f__Crenarchaeota_unclassified	g__Crenarchaeota_unclassified	s__Crenarchaeota_unclassified	84	83	50	67		61	99	35	151		70	45	26	80		287	232	313	129		61	84	37	76		70	48	43	55		173	153	53	135		41	20	41	110		142	92
724074371f600051e69cd83cd70c8a42	d__Archaea	p__Archaea_unclassified	c__Archaea_unclassified	o__Archaea_unclassified	f__Archaea_unclassified	g__Archaea_unclassified	s__Archaea_unclassified	177	158	361	296		129	59	28	30		0	0	0	0		0	0	0	0		279	230	145	172		5	0	0	8		29	0	0	0		158	80	128	101		7	0
2f4a91c5c2df68b06f7b9e40fa11a147	d__Archaea	p__Archaea_unclassified	c__Archaea_unclassified	o__Archaea_unclassified	f__Archaea_unclassified	g__Archaea_unclassified	s__Archaea_unclassified	162	219	191	134		95	77	49	92		10	0	0	6		4	0	15	0		221	177	127	139		0	0	0	0		85	32	35	33		70	52	89	110		0	0
a4c17004f89c6328333cf1a919ee4523	d__Archaea	p__Archaea_unclassified	c__Archaea_unclassified	o__Archaea_unclassified	f__Archaea_unclassified	g__Archaea_unclassified	s__Archaea_unclassified	61	123	59	52		287	239	193	240		0	0	0	0		0	0	0	0		288	108	153	140		0	0	0	0		201	81	68	58		326	122	294	284		31	24
e61b3f2278be5bff424cd4520d87ebb4	d__Archaea	p__Archaea_unclassified	c__Archaea_unclassified	o__Archaea_unclassified	f__Archaea_unclassified	g__Archaea_unclassified	s__Archaea_unclassified	95	115	98	66		278	154	106	86		0	0	0	4		0	0	4	0		247	158	109	162		0	0	0	0		122	45	46	21		302	133	201	269		0	0
ac664f5e072eeff7da44b693f71d1914	d__Archaea	p__Archaea_unclassified	c__Archaea_unclassified	o__Archaea_unclassified	f__Archaea_unclassified	g__Archaea_unclassified	s__Archaea_unclassified	101	111	121	109		250	124	86	200		23	18	0	17		0	0	13	16		172	153	105	131		0	0	0	24		153	118	102	90		113	49	134	159		27	33
0c5aca52f1b50a1a7ac5450261e3c9f0	d__Archaea	p__Crenarchaeota	c__Crenarchaeota_unclassified	o__Crenarchaeota_unclassified	f__Crenarchaeota_unclassified	g__Crenarchaeota_unclassified	s__Crenarchaeota_unclassified	0	0	0	0		0	0	0	0		383	179	149	370		332	263	274	173		0	0	0	0		386	339	273	341		0	0	0	0		0	0	0	0		66	146
985186d08524adfa1dd0a5508be9fd5c	d__Archaea	p__Archaea_unclassified	c__Archaea_unclassified	o__Archaea_unclassified	f__Archaea_unclassified	g__Archaea_unclassified	s__Archaea_unclassified	63	33	0	0		0	23	0	52		146	119	44	138		93	92	77	78		0	39	0	0		140	121	120	130		40	76	0	33		0	0	0	22		191	235
9f145259b53c1d776f1c5aaf2dd03079	d__Archaea	p__Archaea_unclassified	c__Archaea_unclassified	o__Archaea_unclassified	f__Archaea_unclassified	g__Archaea_unclassified	s__Archaea_unclassified	71	80	42	38		76	38	0	99		108	86	0	110		0	0	76	0		57	64	76	68		91	71	79	89		135	137	101	102		85	53	70	76		104	114
9e926ed3f32c6c6080b749807b89de02	d__Archaea	p__Archaea_unclassified	c__Archaea_unclassified	o__Archaea_unclassified	f__Archaea_unclassified	g__Archaea_unclassified	s__Archaea_unclassified	35	13	6	6		0	8	14	12		211	145	80	182		146	160	141	127		0	13	3	4		211	223	155	192		23	46	9	26		8	0	5	8		34	87
b4893784a9f0cba6d8db334b7e48a0d0	d__Archaea	p__Archaea_unclassified	c__Archaea_unclassified	o__Archaea_unclassified	f__Archaea_unclassified	g__Archaea_unclassified	s__Archaea_unclassified	73	92	80	94		74	41	42	46		0	0	0	11		0	13	0	0		100	47	90	77		0	0	0	0		111	83	75	39		72	31	65	77		32	19
18fbb6a4607d30dda81d32ecf5b52eb2	d__Archaea	p__Archaea_unclassified	c__Archaea_unclassified	o__Archaea_unclassified	f__Archaea_unclassified	g__Archaea_unclassified	s__Archaea_unclassified	47	80	36	0		139	41	0	80		0	0	0	0		0	0	0	0		74	81	43	72		0	0	0	0		106	73	0	46		121	39	63	130		59	86
961c6d1fd20aad9641bb473feb37e7a6	d__Archaea	p__Archaea_unclassified	c__Archaea_unclassified	o__Archaea_unclassified	f__Archaea_unclassified	g__Archaea_unclassified	s__Archaea_unclassified	82	69	45	70		84	58	84	108		12	0	0	36		11	0	10	17		114	61	106	52		0	0	0	0		38	29	0	16		44	23	0	43		0	0
ce789800cbd4a638998f08c37a563a78	d__Archaea	p__Crenarchaeota	c__Thermoprotei	o__Fervidicoccales	f__Fervidicoccaceae	g__Fervidicoccus	s__uncultured_Fervidicoccus_sp.	42	24	19	22		41	23	21	34		23	29	12	23		27	37	34	30		22	37	5	33		29	37	28	38		91	81	41	64		43	16	49	69		48	48
0e3e57a35719aba7df7f93d82cc17dc7	d__Archaea	p__Archaea_unclassified	c__Archaea_unclassified	o__Archaea_unclassified	f__Archaea_unclassified	g__Archaea_unclassified	s__Archaea_unclassified	70	0	0	0		0	0	0	70		62	0	0	64		52	0	0	0		0	0	68	61		0	0	0	0		83	59	0	60		54	0	0	66		95	78
c4b5204204ea1709f7aac1377323fc40	d__Archaea	p__Archaea_unclassified	c__Archaea_unclassified	o__Archaea_unclassified	f__Archaea_unclassified	g__Archaea_unclassified	s__Archaea_unclassified	48	22	42	23		24	65	19	35		0	0	0	0		0	19	40	9		91	137	13	94		0	0	0	0		0	0	0	0		60	94	0	80		0	0
6a4083dd85eb1142a1c5cbd0b8b22a4e	d__Archaea	p__Archaea_unclassified	c__Archaea_unclassified	o__Archaea_unclassified	f__Archaea_unclassified	g__Archaea_unclassified	s__Archaea_unclassified	0	40	0	0		76	33	53	67		0	0	0	14		0	0	0	0		32	0	28	0		0	18	0	0		126	57	0	62		87	0	115	108		79	55
de7b531cdb00231ed80257070b67bd74	d__Archaea	p__Archaea_unclassified	c__Archaea_unclassified	o__Archaea_unclassified	f__Archaea_unclassified	g__Archaea_unclassified	s__Archaea_unclassified	21	15	12	0		0	0	0	10		136	71	62	106		55	48	57	53		0	0	0	0		84	92	96	85		0	13	0	0		0	0	0	0		34	51
cd0bc7b17cf9e9cfbc51e027182f4ea4	d__Archaea	p__Archaea_unclassified	c__Archaea_unclassified	o__Archaea_unclassified	f__Archaea_unclassified	g__Archaea_unclassified	s__Archaea_unclassified	23	17	14	16		0	0	0	0		73	21	31	96		131	101	114	49		0	0	0	0		47	42	29	40		0	0	0	0		0	0	0	0		0	20
d659ea96437f52a62caef90f5c49ab28	d__Archaea	p__Archaea_unclassified	c__Archaea_unclassified	o__Archaea_unclassified	f__Archaea_unclassified	g__Archaea_unclassified	s__Archaea_unclassified	0	0	0	0		9	0	0	10		70	54	40	80		37	31	46	23		8	0	0	0		62	59	38	41		26	27	30	21		0	0	0	6		11	82
59eeefbcbfeb7b294c698026b2f260cf	d__Archaea	p__Archaea_unclassified	c__Archaea_unclassified	o__Archaea_unclassified	f__Archaea_unclassified	g__Archaea_unclassified	s__Archaea_unclassified	0	41	0	0		53	23	33	67		11	9	0	0		26	30	39	18		0	0	0	0		0	0	0	0		33	25	0	0		29	26	0	25		0	19
ba2f37fd868e508feb8d211a76f29a9b	d__Archaea	p__Thaumarchaeota	c__Thaumarchaeota_unclassified	o__Thaumarchaeota_unclassified	f__Thaumarchaeota_unclassified	g__Thaumarchaeota_unclassified	s__Thaumarchaeota_unclassified	29	24	18	0		23	16	0	0		0	0	0	0		8	0	0	0		35	28	29	24		0	0	0	0		40	27	0	17		33	13	0	33		0	0
f1576bdac33b2573c29778ef8539e0b0	d__Archaea	p__Archaea_unclassified	c__Archaea_unclassified	o__Archaea_unclassified	f__Archaea_unclassified	g__Archaea_unclassified	s__Archaea_unclassified	0	0	0	10		55	24	0	12		0	0	0	0		0	0	0	0		54	52	15	41		0	0	0	0		18	19	0	21		23	23	43	48		22	0
ebfa6fa57804f0ea4c0d7c18e6234567	d__Archaea	p__Crenarchaeota	c__Crenarchaeota_unclassified	o__Crenarchaeota_unclassified	f__Crenarchaeota_unclassified	g__Crenarchaeota_unclassified	s__Crenarchaeota_unclassified	13	26	17	19		12	24	16	19		0	0	0	0		0	0	0	0		16	37	5	18		0	0	0	0		38	22	34	19		15	0	0	0		13	44
9e22efbdd3c65737dd394fe59ea378bc	d__Archaea	p__Crenarchaeota	c__Crenarchaeota_unclassified	o__Crenarchaeota_unclassified	f__Crenarchaeota_unclassified	g__Crenarchaeota_unclassified	s__Crenarchaeota_unclassified	0	0	0	0		0	0	0	0		56	33	0	51		32	23	30	31		0	0	0	0		41	39	34	44		11	11	0	20		0	0	0	0		24	22
1fc50c715ba1f27e095b14b2b816d113	d__Archaea	p__Archaea_unclassified	c__Archaea_unclassified	o__Archaea_unclassified	f__Archaea_unclassified	g__Archaea_unclassified	s__Archaea_unclassified	16	37	21	15		19	22	0	33		0	0	0	0		0	4	18	9		15	11	13	0		13	0	0	0		8	12	0	0		11	0	0	0		0	0
a0a26372764ff0777ba6713a7f1086c1	d__Archaea	p__Archaea_unclassified	c__Archaea_unclassified	o__Archaea_unclassified	f__Archaea_unclassified	g__Archaea_unclassified	s__Archaea_unclassified	25	0	55	39		0	0	0	0		0	0	0	0		0	0	0	0		47	33	34	37		0	0	0	0		0	0	9	0		0	0	24	28		0	0
768bf8fbd0c83486ef92ffa2ba65bb11	d__Archaea	p__Crenarchaeota	c__Crenarchaeota_unclassified	o__Crenarchaeota_unclassified	f__Crenarchaeota_unclassified	g__Crenarchaeota_unclassified	s__Crenarchaeota_unclassified	0	0	0	0		0	0	0	0		0	0	0	0		0	0	0	0		12	0	0	0		0	0	0	0		64	42	0	38		21	18	33	34		44	0
7c1ee62cf9b6f97337931e8ac6d4c48b	d__Archaea	p__Archaea_unclassified	c__Archaea_unclassified	o__Archaea_unclassified	f__Archaea_unclassified	g__Archaea_unclassified	s__Archaea_unclassified	0	0	0	0		0	0	0	0		24	0	0	0		28	21	25	16		0	0	0	0		34	14	14	21		25	40	0	34		0	0	0	13		15	17
c83289e6573c6048c845bd0b945c7a94	d__Archaea	p__Archaea_unclassified	c__Archaea_unclassified	o__Archaea_unclassified	f__Archaea_unclassified	g__Archaea_unclassified	s__Archaea_unclassified	0	0	0	0		0	0	0	0		42	25	0	32		0	0	0	27		0	0	0	0		58	44	56	87		0	0	0	0		0	0	0	0		0	27
bc54e936d468e48e78e3cd2bd16ca97d	d__Archaea	p__Crenarchaeota	c__Crenarchaeota_unclassified	o__Crenarchaeota_unclassified	f__Crenarchaeota_unclassified	g__Crenarchaeota_unclassified	s__Crenarchaeota_unclassified	110	0	109	140		0	0	0	0		0	0	0	0		0	0	0	0		0	0	0	0		0	0	0	0		0	0	0	0		0	0	0	0		0	0
62ab3ec11e2c7d247ec90a010f08b127	d__Archaea	p__Archaea_unclassified	c__Archaea_unclassified	o__Archaea_unclassified	f__Archaea_unclassified	g__Archaea_unclassified	s__Archaea_unclassified	0	12	0	0		6	11	0	13		0	0	0	0		0	0	0	0		4	15	0	7		0	0	0	0		19	10	0	18		5	10	19	20		0	6
bb1061d33cd212c0b5883acf2c1f64e9	d__Archaea	p__Archaea_unclassified	c__Archaea_unclassified	o__Archaea_unclassified	f__Archaea_unclassified	g__Archaea_unclassified	s__Archaea_unclassified	0	0	0	0		22	0	0	0		13	0	0	0		0	0	0	0		0	0	0	0		19	10	0	7		0	0	0	0		0	0	61	0		30	56
3d38b308f1d85e8507bc6adc3bf4b43d	d__Archaea	p__Archaea_unclassified	c__Archaea_unclassified	o__Archaea_unclassified	f__Archaea_unclassified	g__Archaea_unclassified	s__Archaea_unclassified	0	0	0	0		0	0	0	0		0	0	0	0		0	0	0	0		0	0	0	0		0	0	0	0		0	0	0	0		0	0	0	0		0	0
20692ca6b45c7f72c73215038e80c56e	d__Archaea	p__Archaea_unclassified	c__Archaea_unclassified	o__Archaea_unclassified	f__Archaea_unclassified	g__Archaea_unclassified	s__Archaea_unclassified	0	0	0	0		0	0	0	0		31	30	23	39		56	0	42	0		0	0	0	0		0	55	0	0		0	0	0	0		0	0	0	0		0	0
a698df448fb350c850c8d5b34b2b59e9	d__Archaea	p__Archaea_unclassified	c__Archaea_unclassified	o__Archaea_unclassified	f__Archaea_unclassified	g__Archaea_unclassified	s__Archaea_unclassified	0	0	17	27		0	0	0	0		0	0	0	0		0	0	0	0		0	0	0	0		0	0	0	0		22	0	0	0		0	0	0	0		0	19
a86688908c26c23c6d3503d33a461b50	d__Archaea	p__Archaea_unclassified	c__Archaea_unclassified	o__Archaea_unclassified	f__Archaea_unclassified	g__Archaea_unclassified	s__Archaea_unclassified	18	14	23	16		0	0	0	0		0	0	0	0		0	0	0	0		0	17	0	13		0	0	0	0		0	0	0	0		0	39	0	20		0	0
501a666a43beb19f25cbab17142dd786	d__Archaea	p__Archaea_unclassified	c__Archaea_unclassified	o__Archaea_unclassified	f__Archaea_unclassified	g__Archaea_unclassified	s__Archaea_unclassified	43	0	67	93		0	0	0	0		0	0	0	0		0	0	0	0		0	0	0	0		0	0	0	0		0	0	0	0		0	0	0	0		0	0
f3d1eee1eaa527ef721e3973af2bc5c4	d__Archaea	p__Crenarchaeota	c__Crenarchaeota_unclassified	o__Crenarchaeota_unclassified	f__Crenarchaeota_unclassified	g__Crenarchaeota_unclassified	s__Crenarchaeota_unclassified	0	0	0	0		0	0	0	0		20	0	0	18		0	14	0	0		0	0	0	0		31	41	35	33		0	0	0	0		0	0	0	0		0	0
1af70bd52ba8ea8c1c8fb9fe467dfbe5	d__Archaea	p__Thaumarchaeota	c__Thaumarchaeota_unclassified	o__Thaumarchaeota_unclassified	f__Thaumarchaeota_unclassified	g__Thaumarchaeota_unclassified	s__Thaumarchaeota_unclassified	0	0	66	85		0	0	0	0		0	0	0	0		0	0	0	0		0	38	0	0		0	0	0	0		0	0	0	0		0	0	0	0		0	0
4b5e4fceaf933c94d54b8a82285949cd	d__Archaea	p__Archaea_unclassified	c__Archaea_unclassified	o__Archaea_unclassified	f__Archaea_unclassified	g__Archaea_unclassified	s__Archaea_unclassified	0	0	0	0		0	0	0	0		0	0	0	0		0	0	0	0		0	0	0	0		0	0	0	0		0	0	0	0		0	0	0	0		0	0
0ba89ca6a4e72d8cfdd8380e0d96d78f	d__Archaea	p__Archaea_unclassified	c__Archaea_unclassified	o__Archaea_unclassified	f__Archaea_unclassified	g__Archaea_unclassified	s__Archaea_unclassified	0	0	0	0		0	0	0	0		0	0	0	0		0	0	25	0		0	0	0	0		0	0	0	0		0	0	0	0		0	0	0	0		0	0
81941ed74192255e5d004e90a0a3a2aa	d__Archaea	p__Archaea_unclassified	c__Archaea_unclassified	o__Archaea_unclassified	f__Archaea_unclassified	g__Archaea_unclassified	s__Archaea_unclassified	0	57	69	34		0	0	0	0		0	0	0	0		0	0	0	0		0	0	0	0		0	0	0	0		0	0	0	0		0	0	0	0		0	0
9ba660712e8c65837d40c40dfb4dd3c1	d__Archaea	p__Archaea_unclassified	c__Archaea_unclassified	o__Archaea_unclassified	f__Archaea_unclassified	g__Archaea_unclassified	s__Archaea_unclassified	0	0	0	0		25	16	0	0		0	0	0	0		0	0	0	0		16	0	0	0		0	0	0	0		13	0	0	0		31	0	20	23		0	0
0ce0b69c0bff3c4271398f132739920e	d__Archaea	p__Archaea_unclassified	c__Archaea_unclassified	o__Archaea_unclassified	f__Archaea_unclassified	g__Archaea_unclassified	s__Archaea_unclassified	0	0	0	0		39	0	0	0		0	0	0	0		0	0	0	0		0	0	0	0		0	0	0	0		16	0	0	20		24	0	36	13		0	0
ff8d12bf9aab1a6f1b426102af5a60e3	d__Archaea	p__Archaea_unclassified	c__Archaea_unclassified	o__Archaea_unclassified	f__Archaea_unclassified	g__Archaea_unclassified	s__Archaea_unclassified	70	0	0	78		0	0	0	0		0	0	0	0		0	0	0	0		0	0	0	0		0	0	0	0		0	0	0	0		0	0	0	0		0	0
a058ff27a55f86be2b0b3d5b45b05190	d__Archaea	p__Archaea_unclassified	c__Archaea_unclassified	o__Archaea_unclassified	f__Archaea_unclassified	g__Archaea_unclassified	s__Archaea_unclassified	0	0	0	0		0	0	0	0		0	0	0	43		0	0	0	0		0	0	0	0		57	0	0	46		0	0	0	0		0	0	0	0		0	0
0fd1d2bfd5cc1cc22e164c45d94e4db1	d__Archaea	p__Archaea_unclassified	c__Archaea_unclassified	o__Archaea_unclassified	f__Archaea_unclassified	g__Archaea_unclassified	s__Archaea_unclassified	0	0	0	0		40	25	0	0		0	0	0	0		0	0	0	0		0	0	0	0		0	0	0	0		11	0	0	0		35	0	33	0		0	0
73cc1cce03ffa34366fca83502066d2b	d__Archaea	p__Archaea_unclassified	c__Archaea_unclassified	o__Archaea_unclassified	f__Archaea_unclassified	g__Archaea_unclassified	s__Archaea_unclassified	0	0	0	0		31	28	0	0		0	0	0	0		0	0	0	0		0	0	0	0		0	0	0	0		32	0	0	0		51	0	0	0		0	0
db071d9fcd759ecd5af181f023764f82	d__Archaea	p__Archaea_unclassified	c__Archaea_unclassified	o__Archaea_unclassified	f__Archaea_unclassified	g__Archaea_unclassified	s__Archaea_unclassified	52	0	40	43		0	0	0	0		0	0	0	0		0	0	0	0		0	0	0	0		0	0	0	0		0	0	0	0		0	0	0	0		0	0
9bda0d0f96ea3abb2c2dc240f442bad5	d__Archaea	p__Archaea_unclassified	c__Archaea_unclassified	o__Archaea_unclassified	f__Archaea_unclassified	g__Archaea_unclassified	s__Archaea_unclassified	0	0	0	0		0	0	0	0		0	0	0	0		0	0	0	0		0	0	0	0		0	0	0	0		0	0	0	0		0	0	0	0		16	32
548b185f93fe8a67308797d4001204dd	d__Archaea	p__Archaea_unclassified	c__Archaea_unclassified	o__Archaea_unclassified	f__Archaea_unclassified	g__Archaea_unclassified	s__Archaea_unclassified	6	0	0	0		0	0	0	0		0	0	0	0		0	0	0	0		9	6	5	6		0	0	0	0		0	0	0	0		6	0	0	0		0	0
2fbff7869e60856d2b56ec3ac2a781ba	d__Archaea	p__Archaea_unclassified	c__Archaea_unclassified	o__Archaea_unclassified	f__Archaea_unclassified	g__Archaea_unclassified	s__Archaea_unclassified	0	0	0	0		0	0	0	0		13	13	0	0		0	36	0	9		0	0	0	0		0	0	0	18		0	0	0	0		0	0	0	0		0	0
79e693d5a9d60547074ab19520050f1a	d__Archaea	p__Archaea_unclassified	c__Archaea_unclassified	o__Archaea_unclassified	f__Archaea_unclassified	g__Archaea_unclassified	s__Archaea_unclassified	0	0	36	17		0	0	0	0		0	0	0	0		0	0	0	0		0	0	0	0		0	0	0	0		0	0	0	0		0	0	0	24		0	0
12f8a23a2750bde66bf1fa4e0ab41bf6	d__Archaea	p__Archaea_unclassified	c__Archaea_unclassified	o__Archaea_unclassified	f__Archaea_unclassified	g__Archaea_unclassified	s__Archaea_unclassified	0	0	0	0		0	0	0	0		0	0	0	0		0	0	0	0		0	8	0	21		0	0	0	0		0	0	0	0		0	0	17	12		0	0
7ed787ee0224e8f3d1a364f1614cf927	d__Archaea	p__Archaea_unclassified	c__Archaea_unclassified	o__Archaea_unclassified	f__Archaea_unclassified	g__Archaea_unclassified	s__Archaea_unclassified	0	0	0	0		8	0	0	0		0	0	0	0		0	0	0	0		0	0	0	0		0	0	0	0		0	0	0	0		44	7	18	9		0	0
533d09f02e1b606d25543c4d0f4c601e	d__Archaea	p__Archaea_unclassified	c__Archaea_unclassified	o__Archaea_unclassified	f__Archaea_unclassified	g__Archaea_unclassified	s__Archaea_unclassified	0	0	0	0		3	0	0	0		0	0	0	0		0	0	0	0		14	0	0	0		0	0	0	0		0	0	0	0		0	0	0	0		0	0
9a469f6dcca5eb859b84c7fc83829dc8	d__Archaea	p__Archaea_unclassified	c__Archaea_unclassified	o__Archaea_unclassified	f__Archaea_unclassified	g__Archaea_unclassified	s__Archaea_unclassified	0	0	0	0		0	0	0	0		0	0	0	34		0	0	0	0		14	0	0	0		17	0	0	0		0	0	0	0		0	0	0	0		0	16
9976f542ebc07c8b108007155cb5801d	d__Archaea	p__Archaea_unclassified	c__Archaea_unclassified	o__Archaea_unclassified	f__Archaea_unclassified	g__Archaea_unclassified	s__Archaea_unclassified	39	0	34	0		0	0	0	0		0	0	0	0		0	0	0	0		0	0	0	0		0	0	0	0		0	0	0	0		0	0	0	0		0	0
380e02ebcdc1876593f5a1310d57f326	d__Archaea	p__Archaea_unclassified	c__Archaea_unclassified	o__Archaea_unclassified	f__Archaea_unclassified	g__Archaea_unclassified	s__Archaea_unclassified	32	39	0	0		0	0	0	0		0	0	0	0		0	0	0	0		0	0	0	0		0	0	0	0		0	0	0	0		0	0	0	0		0	0
9bc84574efa3466f184659e666aed3cb	d__Archaea	p__Archaea_unclassified	c__Archaea_unclassified	o__Archaea_unclassified	f__Archaea_unclassified	g__Archaea_unclassified	s__Archaea_unclassified	33	37	0	0		0	0	0	0		0	0	0	0		0	0	0	0		0	0	0	0		0	0	0	0		0	0	0	0		0	0	0	0		0	0
876edffc1e3ef30c686cd708f5a4d636	d__Archaea	p__Archaea_unclassified	c__Archaea_unclassified	o__Archaea_unclassified	f__Archaea_unclassified	g__Archaea_unclassified	s__Archaea_unclassified	0	52	14	0		0	0	0	0		0	0	0	0		0	0	0	0		0	0	0	0		0	0	0	0		0	0	0	0		0	0	0	0		0	0
14fe4e1747f854ff4e1fe17184ad23ea	d__Archaea	p__Archaea_unclassified	c__Archaea_unclassified	o__Archaea_unclassified	f__Archaea_unclassified	g__Archaea_unclassified	s__Archaea_unclassified	0	65	0	0		0	0	0	0		0	0	0	0		0	0	0	0		0	0	0	0		0	0	0	0		0	0	0	0		0	0	0	0		0	0
a2cee4c99f9597b080bdb58cb4929ad1	d__Archaea	p__Archaea_unclassified	c__Archaea_unclassified	o__Archaea_unclassified	f__Archaea_unclassified	g__Archaea_unclassified	s__Archaea_unclassified	0	0	0	0		4	0	0	0		5	0	0	0		0	0	0	5		0	0	0	0		4	0	0	0		0	0	0	0		0	0	0	0		6	16
527d2ab55dddd72fbbbe3ce919e59a49	d__Archaea	p__Archaea_unclassified	c__Archaea_unclassified	o__Archaea_unclassified	f__Archaea_unclassified	g__Archaea_unclassified	s__Archaea_unclassified	0	28	0	32		0	0	0	0		0	0	0	0		0	0	0	0		0	0	0	0		0	0	0	0		0	0	0	0		0	0	0	0		0	0
8d24f5e706b4718f2dd52aa682ed7bdb	d__Archaea	p__Archaea_unclassified	c__Archaea_unclassified	o__Archaea_unclassified	f__Archaea_unclassified	g__Archaea_unclassified	s__Archaea_unclassified	0	0	44	0		0	0	0	0		0	0	0	0		0	0	0	0		0	0	0	0		0	0	0	0		0	0	0	0		0	0	0	0		0	0
b8228571d1a93499fcd5a43969dd2032	d__Archaea	p__Archaea_unclassified	c__Archaea_unclassified	o__Archaea_unclassified	f__Archaea_unclassified	g__Archaea_unclassified	s__Archaea_unclassified	0	0	0	0		0	0	0	0		0	0	0	0		0	0	0	0		0	0	0	0		0	0	0	0		0	0	0	0		0	0	0	0		0	0
eab4a055d58b3487dfd76a1b47bd7bf0	d__Archaea	p__Archaea_unclassified	c__Archaea_unclassified	o__Archaea_unclassified	f__Archaea_unclassified	g__Archaea_unclassified	s__Archaea_unclassified	0	0	0	0		0	0	0	0		0	0	0	0		0	0	0	0		0	0	0	0		0	0	0	0		0	0	0	0		0	0	0	0		0	0
584856b2c5bb6804621bc63deb7a99df	d__Archaea	p__Thaumarchaeota	c__Thaumarchaeota_unclassified	o__Thaumarchaeota_unclassified	f__Thaumarchaeota_unclassified	g__Thaumarchaeota_unclassified	s__Thaumarchaeota_unclassified	41	0	0	0		0	0	0	0		0	0	0	0		0	0	0	0		0	0	0	0		0	0	0	0		0	0	0	0		0	0	0	0		0	0
f90561c3757552239cec2754bbe855a6	d__Archaea	p__Archaea_unclassified	c__Archaea_unclassified	o__Archaea_unclassified	f__Archaea_unclassified	g__Archaea_unclassified	s__Archaea_unclassified	0	0	0	0		0	0	0	0		0	0	0	41		0	0	0	0		0	0	0	0		0	0	0	0		0	0	0	0		0	0	0	0		0	0
c3dce76f6fd89b51b3c7366d21cecced	d__Archaea	p__Crenarchaeota	c__Thermoprotei	o__Thermoproteales	f__Thermoproteaceae	g__Pyrobaculum	s__uncultured_Pyrobaculum_sp.	0	0	0	0		0	0	0	0		0	0	0	0		0	0	0	0		0	0	0	10		0	0	0	0		0	0	0	0		11	11	7	0		0	0
3d1e7bd6d159aa1e0886be975ca7a7c9	d__Archaea	p__Archaea_unclassified	c__Archaea_unclassified	o__Archaea_unclassified	f__Archaea_unclassified	g__Archaea_unclassified	s__Archaea_unclassified	0	35	0	0		0	0	0	0		0	0	0	0		0	0	0	0		0	0	0	0		0	0	0	0		0	0	0	0		0	0	0	0		0	0
effc70494979aeee4f85e5d4c795023e	d__Archaea	p__Archaea_unclassified	c__Archaea_unclassified	o__Archaea_unclassified	f__Archaea_unclassified	g__Archaea_unclassified	s__Archaea_unclassified	0	0	35	0		0	0	0	0		0	0	0	0		0	0	0	0		0	0	0	0		0	0	0	0		0	0	0	0		0	0	0	0		0	0
98eb579438c8308b530a1e3764e23ff4	d__Archaea	p__Archaea_unclassified	c__Archaea_unclassified	o__Archaea_unclassified	f__Archaea_unclassified	g__Archaea_unclassified	s__Archaea_unclassified	0	0	0	0		0	0	0	0		0	0	0	0		0	0	0	0		0	0	4	6		0	0	0	0		0	0	0	0		0	0	0	0		0	0
66a092ffbba9231c4bce8b7fab8a477f	d__Archaea	p__Archaea_unclassified	c__Archaea_unclassified	o__Archaea_unclassified	f__Archaea_unclassified	g__Archaea_unclassified	s__Archaea_unclassified	0	0	2	0		0	0	0	0		0	0	0	0		0	0	0	0		6	0	0	0		0	0	0	0		5	0	0	0		0	0	0	0		0	0
b44c78bea49956e17caf5ebd6c8b1723	d__Archaea	p__Archaea_unclassified	c__Archaea_unclassified	o__Archaea_unclassified	f__Archaea_unclassified	g__Archaea_unclassified	s__Archaea_unclassified	0	0	27	0		0	0	0	0		0	0	0	0		0	0	0	0		0	0	0	0		0	0	0	0		0	0	0	0		0	0	0	0		0	0
36f78112580bd34edbbed0b49fbd1aa5	d__Archaea	p__Archaea_unclassified	c__Archaea_unclassified	o__Archaea_unclassified	f__Archaea_unclassified	g__Archaea_unclassified	s__Archaea_unclassified	0	0	0	10		0	0	0	0		0	0	0	0		0	0	2	0		5	0	0	0		0	0	0	0		0	0	0	0		0	2	0	3		0	0
07173075d9609a6d3fee35eff224eb6f	d__Archaea	p__Crenarchaeota	c__Crenarchaeota_unclassified	o__Crenarchaeota_unclassified	f__Crenarchaeota_unclassified	g__Crenarchaeota_unclassified	s__Crenarchaeota_unclassified	0	0	0	0		0	0	0	0		0	0	0	0		0	0	0	0		0	0	0	0		0	0	0	0		0	0	0	0		0	0	0	0		25	0
0e853d4f0ea92eefa037e7473862f1b5	d__Archaea	p__Crenarchaeota	c__Crenarchaeota_unclassified	o__Crenarchaeota_unclassified	f__Crenarchaeota_unclassified	g__Crenarchaeota_unclassified	s__Crenarchaeota_unclassified	0	0	0	0		0	0	0	0		0	0	0	0		0	0	0	0		0	0	0	0		0	0	0	0		0	0	0	0		0	0	0	0		0	0
5afaa012249fe2d88f029f33b54cc426	d__Archaea	p__Crenarchaeota	c__Thermoprotei	o__Desulfurococcales	f__Desulfurococcaceae	g__Desulfurococcus	s__uncultured_Desulfurococcus_sp.	0	0	0	0		0	0	0	0		0	0	0	0		0	0	0	0		0	0	0	0		0	3	0	0		4	7	0	0		0	0	0	0		4	0
ae743e1882bb208983e561104cc21b05	d__Archaea	p__Archaea_unclassified	c__Archaea_unclassified	o__Archaea_unclassified	f__Archaea_unclassified	g__Archaea_unclassified	s__Archaea_unclassified	0	0	0	0		0	0	0	0		0	11	0	0		0	0	9	0		0	0	0	0		0	0	0	0		0	0	0	0		0	0	0	0		0	0
b52d8d30cf48364018cf7bed8e705986	d__Archaea	p__Archaea_unclassified	c__Archaea_unclassified	o__Archaea_unclassified	f__Archaea_unclassified	g__Archaea_unclassified	s__Archaea_unclassified	0	0	0	20		0	0	0	0		0	0	0	0		0	0	0	0		0	0	0	0		0	0	0	0		0	0	0	0		0	0	0	0		0	0
e809c30100faeb54fb969e5f7fa4aa3a	d__Archaea	p__Archaea_unclassified	c__Archaea_unclassified	o__Archaea_unclassified	f__Archaea_unclassified	g__Archaea_unclassified	s__Archaea_unclassified	0	20	0	0		0	0	0	0		0	0	0	0		0	0	0	0		0	0	0	0		0	0	0	0		0	0	0	0		0	0	0	0		0	0
5249b3d2da59e1e7ebb8b705fc7c18aa	d__Archaea	p__Archaea_unclassified	c__Archaea_unclassified	o__Archaea_unclassified	f__Archaea_unclassified	g__Archaea_unclassified	s__Archaea_unclassified	0	19	0	0		0	0	0	0		0	0	0	0		0	0	0	0		0	0	0	0		0	0	0	0		0	0	0	0		0	0	0	0		0	0
7bc3eec79fa16773728122745bab6739	d__Archaea	p__Archaea_unclassified	c__Archaea_unclassified	o__Archaea_unclassified	f__Archaea_unclassified	g__Archaea_unclassified	s__Archaea_unclassified	0	0	0	0		0	0	0	0		0	0	0	0		0	0	0	0		0	0	0	0		0	0	0	0		0	0	0	0		0	0	0	0		0	0
115a77560ca37c4db615de6ccbf5e6ad	d__Archaea	p__Archaea_unclassified	c__Archaea_unclassified	o__Archaea_unclassified	f__Archaea_unclassified	g__Archaea_unclassified	s__Archaea_unclassified	0	0	0	0		0	0	0	0		0	0	0	0		0	0	0	0		0	0	0	0		0	0	0	0		0	0	0	0		0	0	0	0		0	0
6783795be5b2e3b81d44ca348a5f2ade	d__Archaea	p__Crenarchaeota	c__Crenarchaeota_unclassified	o__Crenarchaeota_unclassified	f__Crenarchaeota_unclassified	g__Crenarchaeota_unclassified	s__Crenarchaeota_unclassified	0	17	0	0		0	0	0	0		0	0	0	0		0	0	0	0		0	0	0	0		0	0	0	0		0	0	0	0		0	0	0	0		0	0
e360df4e6190cb2f7442ebfd09bcbc98	d__Archaea	p__Archaea_unclassified	c__Archaea_unclassified	o__Archaea_unclassified	f__Archaea_unclassified	g__Archaea_unclassified	s__Archaea_unclassified	17	0	0	0		0	0	0	0		0	0	0	0		0	0	0	0		0	0	0	0		0	0	0	0		0	0	0	0		0	0	0	0		0	0
f888ac8bd7d0b5d250dceb6c5a8b8bba	d__Archaea	p__Archaea_unclassified	c__Archaea_unclassified	o__Archaea_unclassified	f__Archaea_unclassified	g__Archaea_unclassified	s__Archaea_unclassified	0	0	0	0		0	0	0	0		0	0	0	0		0	0	0	0		0	17	0	0		0	0	0	0		0	0	0	0		0	0	0	0		0	0
341d815fff05ae9b4ec20a1ea54ed3c5	d__Archaea	p__Archaea_unclassified	c__Archaea_unclassified	o__Archaea_unclassified	f__Archaea_unclassified	g__Archaea_unclassified	s__Archaea_unclassified	0	5	4	0		0	0	0	0		7	0	0	0		0	0	0	0		0	0	0	0		0	0	0	0		0	0	0	0		0	0	0	0		0	0
456c11dfada70320850aaaead57a6a01	d__Archaea	p__Thaumarchaeota	c__Thaumarchaeota_unclassified	o__Thaumarchaeota_unclassified	f__Thaumarchaeota_unclassified	g__Thaumarchaeota_unclassified	s__Thaumarchaeota_unclassified	0	0	0	0		0	0	0	0		0	0	0	0		0	0	0	0		0	2	0	0		0	0	0	0		0	0	0	0		0	0	0	0		0	0
bf1a5d0f66759f81b419de55d3baa792	d__Archaea	p__Archaea_unclassified	c__Archaea_unclassified	o__Archaea_unclassified	f__Archaea_unclassified	g__Archaea_unclassified	s__Archaea_unclassified	0	0	16	0		0	0	0	0		0	0	0	0		0	0	0	0		0	0	0	0		0	0	0	0		0	0	0	0		0	0	0	0		0	0
1ed9340d9b3278f68ec3921c8d3a8ccb	d__Archaea	p__Archaea_unclassified	c__Archaea_unclassified	o__Archaea_unclassified	f__Archaea_unclassified	g__Archaea_unclassified	s__Archaea_unclassified	0	15	0	0		0	0	0	0		0	0	0	0		0	0	0	0		0	0	0	0		0	0	0	0		0	0	0	0		0	0	0	0		0	0
21a0ad32300dadf78b0f789e7085251e	d__Archaea	p__Thaumarchaeota	c__Thaumarchaeota_unclassified	o__Thaumarchaeota_unclassified	f__Thaumarchaeota_unclassified	g__Thaumarchaeota_unclassified	s__Thaumarchaeota_unclassified	0	0	0	0		0	0	0	0		0	0	0	0		0	0	0	0		0	0	0	0		0	0	0	0		0	0	0	0		0	0	0	15		0	0
53bf92317204b59fcd8d8e5d47d3948a	d__Archaea	p__Archaea_unclassified	c__Archaea_unclassified	o__Archaea_unclassified	f__Archaea_unclassified	g__Archaea_unclassified	s__Archaea_unclassified	0	0	0	0		0	0	0	0		4	0	0	0		0	0	0	0		0	0	0	0		0	0	0	0		0	0	0	0		0	0	0	0		0	0
9fa4fe4551554cedd15113a0bc29ef6d	d__Archaea	p__Archaea_unclassified	c__Archaea_unclassified	o__Archaea_unclassified	f__Archaea_unclassified	g__Archaea_unclassified	s__Archaea_unclassified	0	0	0	0		0	0	0	0		0	0	0	0		0	0	0	0		0	0	0	0		0	0	0	0		0	0	0	0		0	0	0	0		0	0
acfdcefa62460f2e8789922ef75ff9ff	d__Archaea	p__Crenarchaeota	c__Thermoprotei	o__Thermoproteales	f__Thermoproteaceae	g__Pyrobaculum	s__uncultured_Pyrobaculum_sp.	0	0	0	0		14	0	0	0		0	0	0	0		0	0	0	0		0	0	0	0		0	0	0	0		0	0	0	0		0	0	0	0		0	0
b518c21053eae03da3f2934e880c89d8	d__Archaea	p__Archaea_unclassified	c__Archaea_unclassified	o__Archaea_unclassified	f__Archaea_unclassified	g__Archaea_unclassified	s__Archaea_unclassified	14	0	0	0		0	0	0	0		0	0	0	0		0	0	0	0		0	0	0	0		0	0	0	0		0	0	0	0		0	0	0	0		0	0
1717f229f05d82a832cbb25bd8575fd3	d__Archaea	p__Archaea_unclassified	c__Archaea_unclassified	o__Archaea_unclassified	f__Archaea_unclassified	g__Archaea_unclassified	s__Archaea_unclassified	13	0	0	0		0	0	0	0		0	0	0	0		0	0	0	0		0	0	0	0		0	0	0	0		0	0	0	0		0	0	0	0		0	0
2c486a143efe4d94cab78e367f9c6fb9	d__Archaea	p__Archaea_unclassified	c__Archaea_unclassified	o__Archaea_unclassified	f__Archaea_unclassified	g__Archaea_unclassified	s__Archaea_unclassified	0	0	0	0		0	0	0	0		0	0	0	0		0	0	0	0		0	0	0	0		0	0	0	0		0	0	0	0		0	0	0	0		0	0
553c44134b366decb3d45287d8cca1b9	d__Archaea	p__Archaea_unclassified	c__Archaea_unclassified	o__Archaea_unclassified	f__Archaea_unclassified	g__Archaea_unclassified	s__Archaea_unclassified	0	0	0	0		0	0	0	0		13	0	0	0		0	0	0	0		0	0	0	0		0	0	0	0		0	0	0	0		0	0	0	0		0	0
6e0649cb4e6fb92d155b20176c391257	d__Archaea	p__Archaea_unclassified	c__Archaea_unclassified	o__Archaea_unclassified	f__Archaea_unclassified	g__Archaea_unclassified	s__Archaea_unclassified	0	0	0	0		0	0	0	0		0	0	0	0		0	0	0	0		0	0	0	0		0	0	0	0		0	0	0	0		0	0	0	0		0	0
c0e6489c09109755dbdab51801ed5b1e	d__Archaea	p__Euryarchaeota	c__Halobacteria	o__Halobacteriales	f__Haloarculaceae	g__Halomicrobium	s__uncultured_Halomicrobium_sp.	0	0	0	0		0	0	0	0		0	0	0	0		0	0	0	0		4	0	0	0		0	0	0	4		0	0	0	0		0	0	0	0		0	0
db075565abb4a9028f71e3cba8530cc9	d__Archaea	p__Archaea_unclassified	c__Archaea_unclassified	o__Archaea_unclassified	f__Archaea_unclassified	g__Archaea_unclassified	s__Archaea_unclassified	0	0	0	0		0	0	0	0		0	0	0	0		0	0	0	0		0	0	0	0		0	0	0	0		0	0	0	0		0	0	0	0		0	0
028ddcc1f645571d6c3b8c3349f09e8b	d__Archaea	p__Archaea_unclassified	c__Archaea_unclassified	o__Archaea_unclassified	f__Archaea_unclassified	g__Archaea_unclassified	s__Archaea_unclassified	0	0	0	0		0	0	0	0		0	0	0	0		5	0	0	0		0	0	0	0		0	0	0	0		0	0	0	0		0	0	0	0		0	0
98f0e19ca018bc8394d01acbdfc4b4a8	d__Archaea	p__Thaumarchaeota	c__Thaumarchaeota_unclassified	o__Thaumarchaeota_unclassified	f__Thaumarchaeota_unclassified	g__Thaumarchaeota_unclassified	s__Thaumarchaeota_unclassified	0	11	0	0		0	0	0	0		0	0	0	0		0	0	0	0		0	0	0	0		0	0	0	0		0	0	0	0		0	0	0	0		0	0
b88254e9b529ca401f62782fb8885a15	d__Archaea	p__Archaea_unclassified	c__Archaea_unclassified	o__Archaea_unclassified	f__Archaea_unclassified	g__Archaea_unclassified	s__Archaea_unclassified	0	0	0	0		0	0	0	0		0	0	0	3		0	0	0	0		0	0	0	0		0	6	0	0		0	0	0	0		0	0	0	0		0	0
108ad0d8c771b16ac46416038c23ea90	d__Archaea	p__Crenarchaeota	c__Crenarchaeota_unclassified	o__Crenarchaeota_unclassified	f__Crenarchaeota_unclassified	g__Crenarchaeota_unclassified	s__Crenarchaeota_unclassified	0	0	0	0		0	3	0	0		0	0	0	0		0	0	0	0		0	0	0	0		0	0	0	0		0	0	0	0		0	0	0	2		0	0
1fa2e2412784226720014a5bd4303dae	d__Archaea	p__Archaea_unclassified	c__Archaea_unclassified	o__Archaea_unclassified	f__Archaea_unclassified	g__Archaea_unclassified	s__Archaea_unclassified	4	0	0	0		0	0	0	0		0	0	0	0		0	0	0	0		0	0	0	0		0	0	0	0		0	0	0	0		3	0	0	0		0	0
aace7d03734156d035daa8e8bdd95b60	d__Archaea	p__Archaea_unclassified	c__Archaea_unclassified	o__Archaea_unclassified	f__Archaea_unclassified	g__Archaea_unclassified	s__Archaea_unclassified	10	0	0	0		0	0	0	0		0	0	0	0		0	0	0	0		0	0	0	0		0	0	0	0		0	0	0	0		0	0	0	0		0	0
ad553ef8618c99999af9aea98e768547	d__Archaea	p__Archaea_unclassified	c__Archaea_unclassified	o__Archaea_unclassified	f__Archaea_unclassified	g__Archaea_unclassified	s__Archaea_unclassified	0	0	0	0		0	0	0	0		0	0	0	0		0	0	0	0		0	0	0	0		0	0	0	0		5	0	0	5		0	0	0	0		0	0
4dff33c526a772c1fe0e0d9bcc933c54	d__Archaea	p__Archaea_unclassified	c__Archaea_unclassified	o__Archaea_unclassified	f__Archaea_unclassified	g__Archaea_unclassified	s__Archaea_unclassified	0	0	0	0		0	0	0	0		0	0	0	0		0	0	0	0		0	0	0	0		0	0	0	0		0	0	0	0		0	0	0	0		0	0
7c06664f54441dae94e9c87bba15299f	d__Archaea	p__Crenarchaeota	c__Crenarchaeota_unclassified	o__Crenarchaeota_unclassified	f__Crenarchaeota_unclassified	g__Crenarchaeota_unclassified	s__Crenarchaeota_unclassified	0	0	0	0		0	0	0	0		0	0	0	0		0	0	0	0		0	0	0	0		0	0	0	0		0	0	0	0		0	0	0	0		0	0
be6041164973993b816282fae44bf70d	d__Archaea	p__Archaea_unclassified	c__Archaea_unclassified	o__Archaea_unclassified	f__Archaea_unclassified	g__Archaea_unclassified	s__Archaea_unclassified	0	0	0	0		0	0	0	0		0	0	0	0		0	0	0	0		0	0	0	0		0	0	0	0		0	0	0	0		0	0	0	0		0	0
f19aad5dd88b00925cf81115c7d497c0	d__Archaea	p__Archaea_unclassified	c__Archaea_unclassified	o__Archaea_unclassified	f__Archaea_unclassified	g__Archaea_unclassified	s__Archaea_unclassified	0	0	4	0		0	0	0	5		0	0	0	0		0	0	0	0		0	0	0	0		0	0	0	0		0	0	0	0		0	0	0	0		0	0
f224cc9e103c5e7c302923243609e8fa	d__Archaea	p__Archaea_unclassified	c__Archaea_unclassified	o__Archaea_unclassified	f__Archaea_unclassified	g__Archaea_unclassified	s__Archaea_unclassified	0	0	0	0		0	0	0	0		0	0	0	0		0	0	0	0		0	0	0	0		0	0	0	0		0	0	0	0		0	0	0	0		0	0
fc519aea350ee43c34c919ca415b80c1	d__Archaea	p__Crenarchaeota	c__Crenarchaeota_unclassified	o__Crenarchaeota_unclassified	f__Crenarchaeota_unclassified	g__Crenarchaeota_unclassified	s__Crenarchaeota_unclassified	0	0	0	0		0	0	0	0		0	0	0	0		0	0	0	0		0	0	0	0		0	0	0	0		0	0	0	0		0	0	0	0		0	0
03a10bced469cd2bd260b58b3f995f8e	d__Archaea	p__Archaea_unclassified	c__Archaea_unclassified	o__Archaea_unclassified	f__Archaea_unclassified	g__Archaea_unclassified	s__Archaea_unclassified	0	8	0	0		0	0	0	0		0	0	0	0		0	0	0	0		0	0	0	0		0	0	0	0		0	0	0	0		0	0	0	0		0	0
379268162f81083cdbe01b9c8f361ab8	d__Archaea	p__Archaea_unclassified	c__Archaea_unclassified	o__Archaea_unclassified	f__Archaea_unclassified	g__Archaea_unclassified	s__Archaea_unclassified	0	0	0	0		0	0	0	0		0	0	0	0		0	0	0	0		0	0	0	0		0	0	0	0		0	8	0	0		0	0	0	0		0	0
3a4c698b7d3faffd7953192ae3a41d67	d__Archaea	p__Euryarchaeota	c__Halobacteria	o__Halobacteriales	f__Haloarculaceae	g__Halomicrobium	s__uncultured_Halomicrobium_sp.	0	0	0	0		0	0	0	0		6	0	0	0		0	0	0	0		0	0	0	0		0	0	0	0		0	0	0	0		0	0	0	0		0	2
dae28cda821964b18039e182ee94fcc4	d__Archaea	p__Archaea_unclassified	c__Archaea_unclassified	o__Archaea_unclassified	f__Archaea_unclassified	g__Archaea_unclassified	s__Archaea_unclassified	0	0	0	0		0	0	0	0		0	0	0	0		0	0	0	0		0	4	0	0		0	0	0	0		0	0	0	0		0	0	0	0		0	0
25c45ba8841df5e97f77893877cb4427	d__Archaea	p__Archaea_unclassified	c__Archaea_unclassified	o__Archaea_unclassified	f__Archaea_unclassified	g__Archaea_unclassified	s__Archaea_unclassified	0	0	0	0		0	0	0	0		0	0	0	0		0	0	0	0		0	0	0	0		0	0	0	0		0	0	0	0		0	0	0	0		0	0
27e35684b4c92144cf9266b000cb03fa	d__Archaea	p__Archaea_unclassified	c__Archaea_unclassified	o__Archaea_unclassified	f__Archaea_unclassified	g__Archaea_unclassified	s__Archaea_unclassified	0	0	2	0		0	0	0	0		0	0	0	0		0	0	0	0		0	0	0	0		0	0	0	0		0	0	0	0		0	0	0	0		0	0
2cd985830097c0d248031917a8a2976d	d__Archaea	p__Archaea_unclassified	c__Archaea_unclassified	o__Archaea_unclassified	f__Archaea_unclassified	g__Archaea_unclassified	s__Archaea_unclassified	0	0	0	0		0	0	0	0		0	0	0	0		0	0	0	0		0	0	0	0		0	0	0	0		0	0	0	0		0	0	0	0		0	7
610a97e940c81b17a4697906be143658	d__Archaea	p__Archaea_unclassified	c__Archaea_unclassified	o__Archaea_unclassified	f__Archaea_unclassified	g__Archaea_unclassified	s__Archaea_unclassified	0	0	0	0		0	0	0	0		0	0	0	0		0	0	0	0		0	0	0	7		0	0	0	0		0	0	0	0		0	0	0	0		0	0
6381dfe57151b1f803c21ba651f83028	d__Archaea	p__Thaumarchaeota	c__Thaumarchaeota_unclassified	o__Thaumarchaeota_unclassified	f__Thaumarchaeota_unclassified	g__Thaumarchaeota_unclassified	s__Thaumarchaeota_unclassified	0	0	0	0		0	0	0	0		0	0	0	0		0	0	0	0		0	0	0	0		0	0	0	0		0	0	0	7		0	0	0	0		0	0
6f24e9c88644e0f63d3ea5d2a4b62d28	d__Archaea	p__Thaumarchaeota	c__Thaumarchaeota_unclassified	o__Thaumarchaeota_unclassified	f__Thaumarchaeota_unclassified	g__Thaumarchaeota_unclassified	s__Thaumarchaeota_unclassified	0	0	0	0		0	0	0	0		0	0	0	0		0	0	0	0		0	0	2	0		0	0	0	0		0	0	0	0		0	0	0	0		0	0
0ad7543ee2bef6e827e672f687b6e37b	d__Archaea	p__Archaea_unclassified	c__Archaea_unclassified	o__Archaea_unclassified	f__Archaea_unclassified	g__Archaea_unclassified	s__Archaea_unclassified	0	0	0	0		0	0	0	0		0	0	0	0		0	0	0	0		0	0	0	0		2	0	0	0		0	0	0	4		0	0	0	0		0	0
4383cb4666e4b2d33d0f2a0a52fef954	d__Archaea	p__Archaea_unclassified	c__Archaea_unclassified	o__Archaea_unclassified	f__Archaea_unclassified	g__Archaea_unclassified	s__Archaea_unclassified	0	0	0	0		0	0	0	0		0	0	0	0		0	0	0	0		0	0	0	0		0	0	0	0		6	0	0	0		0	0	0	0		0	0
5251bfc2f0e357ac47eb9aa898cee470	d__Archaea	p__Crenarchaeota	c__Thermoprotei	o__Desulfurococcales	f__Desulfurococcaceae	g__Desulfurococcus	s__uncultured_Desulfurococcus_sp.	0	0	0	0		0	0	0	0		0	0	0	0		0	0	0	0		0	0	0	0		0	0	0	0		0	0	0	0		0	0	0	0		0	0
6e010603a6008e52a62e6dfc0e4c27e7	d__Archaea	p__Crenarchaeota	c__Thermoprotei	o__Thermoproteales	f__Thermoproteaceae	g__Pyrobaculum	s__uncultured_Pyrobaculum_sp.	0	0	0	0		0	0	0	0		0	0	0	0		0	0	0	0		0	0	2	0		0	0	0	0		0	0	0	0		0	0	0	0		0	0
882434569a9b112cf505e52b101923c6	d__Archaea	p__Archaea_unclassified	c__Archaea_unclassified	o__Archaea_unclassified	f__Archaea_unclassified	g__Archaea_unclassified	s__Archaea_unclassified	0	0	0	0		0	0	0	0		0	0	0	0		0	0	0	0		0	0	0	0		0	0	0	0		0	0	0	0		0	0	0	0		0	0
b80e6ce09250c4bae85e46f6758f68f3	d__Archaea	p__Archaea_unclassified	c__Archaea_unclassified	o__Archaea_unclassified	f__Archaea_unclassified	g__Archaea_unclassified	s__Archaea_unclassified	6	0	0	0		0	0	0	0		0	0	0	0		0	0	0	0		0	0	0	0		0	0	0	0		0	0	0	0		0	0	0	0		0	0
d3ee13acec43e8b4cdcb1648417d6f49	d__Archaea	p__Archaea_unclassified	c__Archaea_unclassified	o__Archaea_unclassified	f__Archaea_unclassified	g__Archaea_unclassified	s__Archaea_unclassified	0	0	0	0		0	0	0	0		0	0	0	0		0	0	0	0		0	0	0	0		0	0	0	6		0	0	0	0		0	0	0	0		0	0
e1c5e62df0ed4c98d93b6bedd0364f21	d__Archaea	p__Archaea_unclassified	c__Archaea_unclassified	o__Archaea_unclassified	f__Archaea_unclassified	g__Archaea_unclassified	s__Archaea_unclassified	0	0	0	0		3	0	0	0		0	0	0	0		0	0	0	0		0	0	0	3		0	0	0	0		0	0	0	0		0	0	0	0		0	0
f9d182679f5a788cac96a845f5aa7847	d__Archaea	p__Thaumarchaeota	c__Thaumarchaeota_unclassified	o__Thaumarchaeota_unclassified	f__Thaumarchaeota_unclassified	g__Thaumarchaeota_unclassified	s__Thaumarchaeota_unclassified	0	0	6	0		0	0	0	0		0	0	0	0		0	0	0	0		0	0	0	0		0	0	0	0		0	0	0	0		0	0	0	0		0	0
52c242ebd44c9f04e830d6cf1740acbf	d__Archaea	p__Crenarchaeota	c__Thermoprotei	o__Thermoproteales	f__Thermoproteaceae	g__Pyrobaculum	s__uncultured_Pyrobaculum_sp.	0	0	0	0		0	0	0	0		0	0	2	0		0	0	0	0		0	0	0	0		0	0	3	0		0	0	0	0		0	0	0	0		0	0
56f80b9394c4891d76db6b170653d3b1	d__Archaea	p__Archaea_unclassified	c__Archaea_unclassified	o__Archaea_unclassified	f__Archaea_unclassified	g__Archaea_unclassified	s__Archaea_unclassified	0	0	0	0		0	0	0	0		0	0	0	5		0	0	0	0		0	0	0	0		0	0	0	0		0	0	0	0		0	0	0	0		0	0
6e072cb3bedeabbc0291ee992a2892ad	d__Archaea	p__Thaumarchaeota	c__Thaumarchaeota_unclassified	o__Thaumarchaeota_unclassified	f__Thaumarchaeota_unclassified	g__Thaumarchaeota_unclassified	s__Thaumarchaeota_unclassified	0	5	0	0		0	0	0	0		0	0	0	0		0	0	0	0		0	0	0	0		0	0	0	0		0	0	0	0		0	0	0	0		0	0
70b26e349d90017e944ec996c722bc82	d__Archaea	p__Archaea_unclassified	c__Archaea_unclassified	o__Archaea_unclassified	f__Archaea_unclassified	g__Archaea_unclassified	s__Archaea_unclassified	0	0	0	0		0	0	0	0		0	0	0	0		0	0	0	0		0	0	0	0		0	0	0	0		0	0	0	0		0	5	0	0		0	0
87aa22b6c3e39442d8a74de05099b33c	d__Archaea	p__Crenarchaeota	c__Thermoprotei	o__Thermoproteales	f__Thermoproteaceae	g__Pyrobaculum	s__uncultured_Pyrobaculum_sp.	0	0	0	0		0	0	0	0		0	0	0	0		0	0	0	0		3	0	0	0		0	0	0	0		0	0	0	0		0	2	0	0		0	0
9273b5acbd5cb4a4b8c9178b82bf87fa	d__Archaea	p__Archaea_unclassified	c__Archaea_unclassified	o__Archaea_unclassified	f__Archaea_unclassified	g__Archaea_unclassified	s__Archaea_unclassified	0	0	0	0		0	0	0	0		0	0	0	0		0	0	0	0		0	0	0	0		0	0	0	0		0	0	0	0		0	0	0	0		0	0
b2b25cde46fa690c4703d4f71e2922ef	d__Archaea	p__Archaea_unclassified	c__Archaea_unclassified	o__Archaea_unclassified	f__Archaea_unclassified	g__Archaea_unclassified	s__Archaea_unclassified	0	0	0	0		0	0	0	0		0	0	0	0		0	0	0	0		0	0	0	0		0	0	0	0		0	0	0	0		0	0	0	0		0	0
bbd532f51bb3f2af8e74afbce4bea0ca	d__Archaea	p__Archaea_unclassified	c__Archaea_unclassified	o__Archaea_unclassified	f__Archaea_unclassified	g__Archaea_unclassified	s__Archaea_unclassified	0	0	0	0		0	0	0	0		0	0	0	0		0	0	0	0		0	0	0	0		0	0	0	0		0	2	0	0		0	0	0	0		0	0
cc599d2b1f8d885202b534b47ff30590	d__Archaea	p__Archaea_unclassified	c__Archaea_unclassified	o__Archaea_unclassified	f__Archaea_unclassified	g__Archaea_unclassified	s__Archaea_unclassified	0	0	0	0		0	0	0	0		0	0	0	0		0	0	0	0		0	0	0	0		0	0	0	0		0	0	0	0		0	0	0	0		0	0
14a072937aac6f7ec5958e3a22709788	d__Archaea	p__Archaea_unclassified	c__Archaea_unclassified	o__Archaea_unclassified	f__Archaea_unclassified	g__Archaea_unclassified	s__Archaea_unclassified	0	0	0	0		0	0	0	0		0	0	0	0		0	0	0	0		0	0	0	0		0	0	0	0		0	0	0	0		0	0	0	0		0	0
27d13bf7b30853b8583333ead47cf7fb	d__Archaea	p__Archaea_unclassified	c__Archaea_unclassified	o__Archaea_unclassified	f__Archaea_unclassified	g__Archaea_unclassified	s__Archaea_unclassified	0	0	0	0		0	0	0	0		0	0	0	0		0	0	0	0		0	0	0	0		0	0	0	0		0	0	0	4		0	0	0	0		0	0
2b27a4cf0df094c10a2002f472beaccb	d__Archaea	p__Archaea_unclassified	c__Archaea_unclassified	o__Archaea_unclassified	f__Archaea_unclassified	g__Archaea_unclassified	s__Archaea_unclassified	0	0	0	0		0	0	0	0		0	0	0	0		4	0	0	0		0	0	0	0		0	0	0	0		0	0	0	0		0	0	0	0		0	0
422f3a8b72bd0e37d2e92abbdd46c39f	d__Archaea	p__Archaea_unclassified	c__Archaea_unclassified	o__Archaea_unclassified	f__Archaea_unclassified	g__Archaea_unclassified	s__Archaea_unclassified	0	0	0	0		0	0	0	0		0	0	0	0		0	0	0	0		0	0	0	0		0	0	0	0		0	0	0	0		0	0	0	0		0	0
464f71c3e8de8734f3128699688e76ec	d__Archaea	p__Archaea_unclassified	c__Archaea_unclassified	o__Archaea_unclassified	f__Archaea_unclassified	g__Archaea_unclassified	s__Archaea_unclassified	0	0	0	0		0	0	0	0		0	0	0	0		0	0	0	0		0	0	0	0		0	0	0	0		0	4	0	0		0	0	0	0		0	0
6915a6147ab7fcfdb7aeebd42b90ef28	d__Archaea	p__Archaea_unclassified	c__Archaea_unclassified	o__Archaea_unclassified	f__Archaea_unclassified	g__Archaea_unclassified	s__Archaea_unclassified	0	0	0	0		0	0	0	0		0	0	0	4		0	0	0	0		0	0	0	0		0	0	0	0		0	0	0	0		0	0	0	0		0	0
969f9b05e30130296bbfb01e00fd93e9	d__Archaea	p__Archaea_unclassified	c__Archaea_unclassified	o__Archaea_unclassified	f__Archaea_unclassified	g__Archaea_unclassified	s__Archaea_unclassified	0	0	0	0		0	0	0	0		0	0	0	0		0	0	0	0		0	0	0	0		0	0	0	0		0	0	0	0		0	0	0	0		0	0
29c102631cdfaa1c039d523bd2955fe8	d__Archaea	p__Archaea_unclassified	c__Archaea_unclassified	o__Archaea_unclassified	f__Archaea_unclassified	g__Archaea_unclassified	s__Archaea_unclassified	0	0	0	0		0	0	0	0		0	0	0	0		0	0	0	0		0	0	0	0		0	0	0	0		0	0	0	0		0	0	0	0		0	0
3cff46f43b5195abb4cb0a45b4018d53	d__Archaea	p__Archaea_unclassified	c__Archaea_unclassified	o__Archaea_unclassified	f__Archaea_unclassified	g__Archaea_unclassified	s__Archaea_unclassified	0	0	0	0		0	0	0	0		0	0	0	0		0	0	0	0		0	0	0	0		0	0	0	3		0	0	0	0		0	0	0	0		0	0
5561efddfc67722e37fa0ab9b69d0517	d__Archaea	p__Crenarchaeota	c__Crenarchaeota_unclassified	o__Crenarchaeota_unclassified	f__Crenarchaeota_unclassified	g__Crenarchaeota_unclassified	s__Crenarchaeota_unclassified	0	0	0	0		0	0	0	0		0	0	0	0		0	0	0	0		0	0	0	0		0	0	0	0		0	0	0	0		0	0	0	0		0	0
591927dd12dfccfbae260d1f3de1ee34	d__Archaea	p__Archaea_unclassified	c__Archaea_unclassified	o__Archaea_unclassified	f__Archaea_unclassified	g__Archaea_unclassified	s__Archaea_unclassified	0	0	0	0		0	0	0	0		0	0	0	0		0	0	0	0		0	0	0	0		0	0	0	0		0	0	0	0		0	0	0	0		3	0
5a78b830bfa6137d3afc623a31d54e54	d__Archaea	p__Archaea_unclassified	c__Archaea_unclassified	o__Archaea_unclassified	f__Archaea_unclassified	g__Archaea_unclassified	s__Archaea_unclassified	0	0	0	0		0	0	0	0		0	0	0	0		0	3	0	0		0	0	0	0		0	0	0	0		0	0	0	0		0	0	0	0		0	0
5d36aea30aad2342705f9e8058959ff3	d__Archaea	p__Archaea_unclassified	c__Archaea_unclassified	o__Archaea_unclassified	f__Archaea_unclassified	g__Archaea_unclassified	s__Archaea_unclassified	0	0	0	0		0	0	0	0		0	0	0	0		0	0	0	0		0	0	0	0		0	0	0	0		0	0	0	0		0	0	0	0		0	0
85b4ecfaf58c896a9240f10a47174334	d__Archaea	p__Crenarchaeota	c__Crenarchaeota_unclassified	o__Crenarchaeota_unclassified	f__Crenarchaeota_unclassified	g__Crenarchaeota_unclassified	s__Crenarchaeota_unclassified	0	0	0	0		0	0	0	0		0	0	0	0		0	0	0	0		0	0	0	0		0	0	0	0		0	0	0	0		0	0	0	0		0	0
a0350d5f80c28a7485553b1d71e2b713	d__Archaea	p__Archaea_unclassified	c__Archaea_unclassified	o__Archaea_unclassified	f__Archaea_unclassified	g__Archaea_unclassified	s__Archaea_unclassified	0	0	0	0		0	0	0	0		0	0	0	0		0	0	0	0		0	0	0	0		0	0	0	0		3	0	0	0		0	0	0	0		0	0
b09900fb1d9a621bcde2e9a7654bd0cf	d__Archaea	p__Euryarchaeota	c__Euryarchaeota_unclassified	o__Euryarchaeota_unclassified	f__Euryarchaeota_unclassified	g__Euryarchaeota_unclassified	s__Euryarchaeota_unclassified	0	0	0	0		0	0	3	0		0	0	0	0		0	0	0	0		0	0	0	0		0	0	0	0		0	0	0	0		0	0	0	0		0	0
cff0f77f492b2f72ed6b6eabcf63cc38	d__Archaea	p__Archaea_unclassified	c__Archaea_unclassified	o__Archaea_unclassified	f__Archaea_unclassified	g__Archaea_unclassified	s__Archaea_unclassified	0	0	0	0		0	0	0	0		0	0	0	0		0	0	0	0		0	0	0	0		0	0	0	0		0	0	0	0		0	0	0	0		0	0
d33504e2a56b637d4b121ae2de971367	d__Archaea	p__Archaea_unclassified	c__Archaea_unclassified	o__Archaea_unclassified	f__Archaea_unclassified	g__Archaea_unclassified	s__Archaea_unclassified	0	0	0	0		0	0	0	0		0	0	0	0		0	0	0	0		0	0	0	0		0	0	0	0		0	0	0	0		0	0	0	0		0	0
d42cf89ed7acd9c3a5528a94fa604334	d__Archaea	p__Crenarchaeota	c__Thermoprotei	o__Desulfurococcales	f__Desulfurococcaceae	g__Desulfurococcus	s__uncultured_Desulfurococcus_sp.	0	0	0	0		0	0	0	0		0	0	0	0		0	0	0	0		0	0	0	0		0	0	0	0		0	0	0	0		0	0	0	0		0	0
ea8364f8a69cf716367ec3d157232409	d__Archaea	p__Archaea_unclassified	c__Archaea_unclassified	o__Archaea_unclassified	f__Archaea_unclassified	g__Archaea_unclassified	s__Archaea_unclassified	0	0	0	0		0	0	0	0		0	0	0	0		0	0	0	0		0	0	0	0		0	0	0	0		0	0	0	0		0	0	0	0		3	0
f056a874edf63039f7bd9a4cd918a411	d__Archaea	p__Crenarchaeota	c__Crenarchaeota_unclassified	o__Crenarchaeota_unclassified	f__Crenarchaeota_unclassified	g__Crenarchaeota_unclassified	s__Crenarchaeota_unclassified	0	0	0	0		0	0	0	0		0	0	0	0		0	0	0	0		0	0	0	0		0	3	0	0		0	0	0	0		0	0	0	0		0	0
f3cac1aee40d9a950db11a1a3be680af	d__Archaea	p__Archaea_unclassified	c__Archaea_unclassified	o__Archaea_unclassified	f__Archaea_unclassified	g__Archaea_unclassified	s__Archaea_unclassified	0	0	0	0		0	0	0	0		0	0	0	0		0	0	0	0		0	0	0	0		0	0	0	0		0	0	0	0		0	0	0	0		0	0
1adaace90bab4bd4f4f4b9dae021aad5	d__Archaea	p__Archaea_unclassified	c__Archaea_unclassified	o__Archaea_unclassified	f__Archaea_unclassified	g__Archaea_unclassified	s__Archaea_unclassified	0	0	0	0		0	0	0	0		0	0	0	0		0	0	0	0		0	0	0	0		0	0	0	0		0	0	0	0		0	0	0	0		0	0
1b5f437dd5ebc959d55d556a26e02664	d__Archaea	p__Archaea_unclassified	c__Archaea_unclassified	o__Archaea_unclassified	f__Archaea_unclassified	g__Archaea_unclassified	s__Archaea_unclassified	0	0	0	0		0	0	0	0		0	0	0	0		0	2	0	0		0	0	0	0		0	0	0	0		0	0	0	0		0	0	0	0		0	0
239cc7f6f8d7898f11a28576c28295f7	d__Archaea	p__Archaea_unclassified	c__Archaea_unclassified	o__Archaea_unclassified	f__Archaea_unclassified	g__Archaea_unclassified	s__Archaea_unclassified	0	0	0	0		0	0	0	0		0	0	0	0		0	0	0	0		0	0	0	0		0	0	0	0		0	0	0	0		0	0	0	0		0	0
2fcb63ff6ad0a0cfc5c55f504b7f917d	d__Archaea	p__Archaea_unclassified	c__Archaea_unclassified	o__Archaea_unclassified	f__Archaea_unclassified	g__Archaea_unclassified	s__Archaea_unclassified	0	0	0	0		0	0	0	0		0	0	0	0		0	0	0	0		0	0	0	0		0	0	0	0		0	0	0	0		0	0	0	0		0	0
3767fddd90920104a338fd88c7fa070e	d__Archaea	p__Archaea_unclassified	c__Archaea_unclassified	o__Archaea_unclassified	f__Archaea_unclassified	g__Archaea_unclassified	s__Archaea_unclassified	0	0	0	0		0	0	0	0		0	0	0	0		0	0	0	0		0	0	0	0		0	0	0	0		0	0	0	0		0	0	0	0		0	0
3a653eb7e1be770f53bb4a1b6711d11a	d__Archaea	p__Archaea_unclassified	c__Archaea_unclassified	o__Archaea_unclassified	f__Archaea_unclassified	g__Archaea_unclassified	s__Archaea_unclassified	0	0	0	0		0	0	0	0		0	2	0	0		0	0	0	0		0	0	0	0		0	0	0	0		0	0	0	0		0	0	0	0		0	0
3b82b2e76893b35ef619eba774e3879d	d__Archaea	p__Archaea_unclassified	c__Archaea_unclassified	o__Archaea_unclassified	f__Archaea_unclassified	g__Archaea_unclassified	s__Archaea_unclassified	0	0	0	0		0	0	0	0		0	0	0	0		0	0	0	0		0	0	0	0		0	0	0	0		2	0	0	0		0	0	0	0		0	0
6065c8db362f4fd37b10da757f5b7cba	d__Archaea	p__Archaea_unclassified	c__Archaea_unclassified	o__Archaea_unclassified	f__Archaea_unclassified	g__Archaea_unclassified	s__Archaea_unclassified	0	0	0	0		0	0	0	0		0	0	0	0		0	0	0	0		0	0	0	0		0	0	0	0		0	0	0	0		0	0	0	0		0	0
6170c3e5f56189b84e1ab60da6568027	d__Archaea	p__Archaea_unclassified	c__Archaea_unclassified	o__Archaea_unclassified	f__Archaea_unclassified	g__Archaea_unclassified	s__Archaea_unclassified	0	0	0	0		0	0	0	0		0	0	0	0		0	0	0	0		0	0	0	0		0	0	0	0		0	0	0	0		0	0	0	0		0	0
62e612f1cbd375aa97331700e2aae3bd	d__Archaea	p__Archaea_unclassified	c__Archaea_unclassified	o__Archaea_unclassified	f__Archaea_unclassified	g__Archaea_unclassified	s__Archaea_unclassified	0	0	0	0		0	0	0	0		0	0	0	0		0	0	0	0		0	0	0	0		0	0	0	0		0	0	0	2		0	0	0	0		0	0
653c96d7b9fc2a14439d5d6b2ae3d7f1	d__Archaea	p__Archaea_unclassified	c__Archaea_unclassified	o__Archaea_unclassified	f__Archaea_unclassified	g__Archaea_unclassified	s__Archaea_unclassified	0	0	0	0		0	0	0	0		0	0	0	0		0	0	0	0		0	0	0	0		0	0	0	0		0	0	0	0		0	0	0	2		0	0
6e4a4b38f7e28b952d75c8bec9082b0e	d__Archaea	p__Archaea_unclassified	c__Archaea_unclassified	o__Archaea_unclassified	f__Archaea_unclassified	g__Archaea_unclassified	s__Archaea_unclassified	0	0	0	0		0	0	0	0		0	0	0	2		0	0	0	0		0	0	0	0		0	0	0	0		0	0	0	0		0	0	0	0		0	0
6f460065dd073b788da46f0ee31ed5b1	d__Archaea	p__Archaea_unclassified	c__Archaea_unclassified	o__Archaea_unclassified	f__Archaea_unclassified	g__Archaea_unclassified	s__Archaea_unclassified	0	0	0	0		0	0	0	0		0	0	0	0		0	0	0	0		0	0	0	0		0	0	0	0		0	0	0	0		0	0	0	0		0	0
7dbe32769de8567808e9b516ea683cf1	d__Archaea	p__Euryarchaeota	c__Euryarchaeota_unclassified	o__Euryarchaeota_unclassified	f__Euryarchaeota_unclassified	g__Euryarchaeota_unclassified	s__Euryarchaeota_unclassified	0	0	0	0		0	0	0	0		0	0	0	0		0	0	0	0		0	0	0	0		0	0	0	0		0	0	0	0		0	0	0	0		0	0
84d28ad3c7ee05342a8568f9be73c98a	d__Archaea	p__Archaea_unclassified	c__Archaea_unclassified	o__Archaea_unclassified	f__Archaea_unclassified	g__Archaea_unclassified	s__Archaea_unclassified	0	0	0	0		2	0	0	0		0	0	0	0		0	0	0	0		0	0	0	0		0	0	0	0		0	0	0	0		0	0	0	0		0	0
a08bacd02a4fb071d502cd18920d023d	d__Archaea	p__Archaea_unclassified	c__Archaea_unclassified	o__Archaea_unclassified	f__Archaea_unclassified	g__Archaea_unclassified	s__Archaea_unclassified	0	0	0	0		0	0	0	0		0	0	0	0		0	0	0	0		0	0	2	0		0	0	0	0		0	0	0	0		0	0	0	0		0	0
a423cfc529c071128c28c2ed9a2f8a85	d__Archaea	p__Euryarchaeota	c__Thermoplasmata	o__Methanomassiliicoccales	f__Methanomassiliicoccaceae	g__Methanomassiliicoccus	s__Methanomassiliicoccus_sp._142	0	0	0	0		0	0	0	0		2	0	0	0		0	0	0	0		0	0	0	0		0	0	0	0		0	0	0	0		0	0	0	0		0	0
ab25388d72f371aec21c3bab21fd17ca	d__Archaea	p__Crenarchaeota	c__Thermoprotei	o__Desulfurococcales	f__Desulfurococcaceae	g__Ignisphaera	s__uncultured_Ignisphaera_sp.	0	0	0	0		0	0	0	0		0	0	0	0		0	0	0	0		0	0	0	0		0	0	0	0		0	0	0	0		0	0	0	0		0	0
acbbf34f395dde7391cee2dda0c039cf	d__Archaea	p__Archaea_unclassified	c__Archaea_unclassified	o__Archaea_unclassified	f__Archaea_unclassified	g__Archaea_unclassified	s__Archaea_unclassified	0	0	0	0		0	0	0	0		0	0	0	0		0	0	2	0		0	0	0	0		0	0	0	0		0	0	0	0		0	0	0	0		0	0
c0bb466a252fe490831b4a9fa7a452e4	d__Archaea	p__Euryarchaeota	c__Halobacteria	o__Halobacteriales	f__Haloarculaceae	g__Halomicrobium	s__uncultured_Halomicrobium_sp.	0	0	0	0		0	0	0	0		0	0	0	0		0	0	0	0		0	0	0	0		0	0	0	0		2	0	0	0		0	0	0	0		0	0
c4d2a8ab89a37e941202aba030e54db1	d__Archaea	p__Archaea_unclassified	c__Archaea_unclassified	o__Archaea_unclassified	f__Archaea_unclassified	g__Archaea_unclassified	s__Archaea_unclassified	0	0	0	0		0	0	2	0		0	0	0	0		0	0	0	0		0	0	0	0		0	0	0	0		0	0	0	0		0	0	0	0		0	0
c7767481393a6269d69486eca2000a7c	d__Archaea	p__Archaea_unclassified	c__Archaea_unclassified	o__Archaea_unclassified	f__Archaea_unclassified	g__Archaea_unclassified	s__Archaea_unclassified	0	0	0	0		0	0	0	0		0	0	0	0		0	0	0	0		0	0	0	0		0	0	0	0		0	0	0	0		0	0	0	0		0	0
dafcd2928ae3f5207665eeed54290225	d__Archaea	p__Crenarchaeota	c__Crenarchaeota_unclassified	o__Crenarchaeota_unclassified	f__Crenarchaeota_unclassified	g__Crenarchaeota_unclassified	s__Crenarchaeota_unclassified	0	0	0	0		0	0	0	0		0	0	0	0		0	0	0	0		0	0	0	0		0	0	0	0		0	0	0	0		2	0	0	0		0	0
e9babe01fae1d0572d5d6c8acf683f11	d__Archaea	p__Archaea_unclassified	c__Archaea_unclassified	o__Archaea_unclassified	f__Archaea_unclassified	g__Archaea_unclassified	s__Archaea_unclassified	0	0	0	0		0	0	0	0		0	0	0	0		0	0	0	0		0	0	0	0		0	0	0	0		0	0	0	0		0	0	0	0		0	0
eba0eb18144b85a003bf6febc958b99b	d__Archaea	p__Archaea_unclassified	c__Archaea_unclassified	o__Archaea_unclassified	f__Archaea_unclassified	g__Archaea_unclassified	s__Archaea_unclassified	0	0	0	2		0	0	0	0		0	0	0	0		0	0	0	0		0	0	0	0		0	0	0	0		0	0	0	0		0	0	0	0		0	0
ed4fc523e0a479a4e82a198ccc3a8636	d__Archaea	p__Archaea_unclassified	c__Archaea_unclassified	o__Archaea_unclassified	f__Archaea_unclassified	g__Archaea_unclassified	s__Archaea_unclassified	0	0	0	0		0	0	0	0		2	0	0	0		0	0	0	0		0	0	0	0		0	0	0	0		0	0	0	0		0	0	0	0		0	0
f572dc6b58633da9b18606311ab08811	d__Archaea	p__Archaea_unclassified	c__Archaea_unclassified	o__Archaea_unclassified	f__Archaea_unclassified	g__Archaea_unclassified	s__Archaea_unclassified	0	0	0	0		0	0	0	0		0	0	0	0		0	0	0	0		0	0	0	0		0	0	0	0		0	0	0	0		0	0	0	0		0	2
060fdbbfa61cbfb4d47350dc2a2019cd	d__Bacteria	p__Chloroflexi	c__KD4-96	o__KD4-96_unclassified	f__KD4-96_unclassified	g__KD4-96_unclassified	s__KD4-96_unclassified	573	525	627	789		470	505	377	549		991	1238	331	924		800	614	815	870		526	476	290	524		1057	906	995	1155		565	610	148	637		469	354	349	540		905	811
0222d3a73fafa53c994878a023dc1efc	d__Bacteria	p__Actinomycetota	c__Thermoleophilia	o__Gaiellales	f__Gaiellaceae	g__Gaiella	s__Gaiella_unclassified	599	631	632	501		541	741	474	595		415	490	273	386		685	528	743	532		467	628	497	560		526	489	564	433		530	448	248	603		548	476	510	740		673	608
45114cc2a223e679265c91349e3c9aea	d__Bacteria	p__Pseudomonadota	c__AlphaPseudomonadota	o__Sphingomonadales	f__Sphingomonadaceae	g__Sphingomonas	s__uncultured_Sphingomonas_sp.	344	256	552	374		354	694	307	376		129	98	62	118		310	402	631	470		641	898	435	1023		175	175	297	214		281	265	130	418		941	1025	555	670		347	424
5b84f9aefbea73054bcb5ebbf3904893	d__Bacteria	p__Actinomycetota	c__Actinomycetota	o__Micrococcales	f__Intrasporangiaceae	g__Janibacter	s__Janibacter_sp._XJ-1	144	96	114	106		109	146	208	136		610	664	329	542		842	1037	709	1296		100	162	59	123		818	924	1155	745		163	206	84	271		121	120	92	92		362	383
6d194eab339a45b61fbc6f4bd03da0c1	d__Bacteria	p__Bacillota	c__Bacilli	o__Bacillales	f__Bacillaceae	g__Bacillus	s__Bacillus_fumarioli	313	241	297	192		460	489	432	397		241	238	151	221		502	533	403	477		484	336	287	229		193	254	224	185		303	326	186	429		427	171	436	497		228	184
9db796681e21205aa26d2f3aab77208f	d__Bacteria	p__Bacillota	c__Bacilli	o__Bacillales	f__Bacillaceae	g__Bacillus	s__Bacillus_sp._KC5(2011)	288	154	216	170		374	203	342	231		324	373	179	239		388	319	294	552		315	262	268	323		315	351	363	369		240	239	86	394		354	153	265	379		278	220
77d6a7db6de3bb1f15a02fdb36f90627	d__Bacteria	p__Pseudomonadota	c__AlphaPseudomonadota	o__Rhizobiales	f__Bradyrhizobiaceae	g__Bradyrhizobium	s__Bradyrhizobium_sp._ORS_1409	225	233	239	238		278	311	214	231		379	357	129	287		163	190	348	167		317	289	225	307		242	273	286	274		415	318	203	298		350	246	197	291		410	359
3124a0ee5e26649d86360f38343a48bf	d__Bacteria	p__Pseudomonadota	c__Pseudomonadota_unclassified	o__Pseudomonadota_unclassified	f__Pseudomonadota_unclassified	g__Pseudomonadota_unclassified	s__Pseudomonadota_unclassified	305	396	222	234		441	411	487	541		122	198	69	141		107	122	188	111		309	189	614	385		178	114	105	182		272	270	167	334		285	229	109	493		397	280
805e633f669e5e954d57037440aa8f67	d__Bacteria	p__Actinomycetota	c__Actinomycetota	o__Micrococcales	f__Micrococcaceae	g__Arthrobacter	s__Arthrobacter_sp._Z63zhy	157	128	148	127		263	225	304	169		358	492	188	268		216	169	156	308		228	201	199	285		290	280	339	336		434	431	137	487		262	158	278	210		315	368
696243d2dedb718b59eb9048cb4e9475	d__Bacteria	p__Actinomycetota	c__Rubrobacteria	o__Rubrobacteria_unclassified	f__Rubrobacteria_unclassified	g__Rubrobacteria_unclassified	s__Rubrobacteria_unclassified	274	297	419	305		193	279	205	228		158	237	100	145		135	146	229	210		266	296	278	368		154	124	147	137		269	237	189	284		260	275	193	306		326	286
9f483bbfd35ca9658aed84bd6e44f91b	d__Bacteria	p__Chloroflexi	c__KD4-96	o__KD4-96_unclassified	f__KD4-96_unclassified	g__KD4-96_unclassified	s__KD4-96_unclassified	226	211	138	144		111	171	220	251		469	554	173	414		219	168	236	221		102	82	133	111		346	287	320	394		262	251	112	276		130	72	110	172		347	393
cf24ae4dec77849f31ed24868e4b4614	d__Bacteria	p__Rokubacteria	c__NC10	o__Rokubacteriales	f__Rokubacteriales_unclassified	g__Rokubacteriales_unclassified	s__Rokubacteriales_unclassified	171	233	104	105		313	288	262	251		294	250	111	301		128	90	167	106		184	139	372	172		244	282	192	327		262	292	233	234		175	152	132	310		375	387
2ec1d472a2650c1d1df13d0c271aa426	d__Bacteria	p__Rokubacteria	c__NC10	o__Rokubacteriales	f__Rokubacteriales_unclassified	g__Rokubacteriales_unclassified	s__Rokubacteriales_unclassified	281	453	256	264		289	356	384	320		136	187	80	133		212	183	329	256		205	199	235	269		62	63	51	42		316	214	130	229		374	214	250	402		135	138
6311d267528181dd3033a0a9db7b85d6	d__Bacteria	p__Actinomycetota	c__Actinomycetota	o__Propionibacteriales	f__Nocardioidaceae	g__Marmoricola	s__Marmoricola_unclassified	179	109	116	110		120	284	185	178		130	198	108	122		648	884	345	941		100	132	125	110		227	292	233	217		165	205	91	240		145	103	109	163		203	133
08df89e9d256a123336a42f80f09c18b	d__Bacteria	p__Pseudomonadota	c__AlphaPseudomonadota	o__Sphingomonadales	f__Sphingomonadaceae	g__Sphingomonas	s__Sphingomonas_unclassified	95	92	63	97		128	476	81	175		0	19	0	0		613	735	904	856		86	138	100	157		0	0	23	0		55	60	20	68		216	232	170	260		46	39
cb6e8fcf9744b4cd82332804ddcadb7a	d__Bacteria	p__Bacillota	c__Bacilli	o__Bacillales	f__Alicyclobacillaceae	g__Tumebacillus	s__uncultured_Tumebacillus_sp.	129	85	171	139		211	219	222	265		168	228	81	154		292	268	180	269		210	154	183	190		328	282	264	288		176	210	54	188		218	76	108	188		148	137
f317a3bc28231cd055d5749b5886ab2d	d__Bacteria	p__Actinomycetota	c__Thermoleophilia	o__Solirubrobacterales	f__Solirubrobacteraceae	g__Solirubrobacter	s__Solirubrobacter_sp._L64	179	149	182	193		124	161	183	150		135	202	117	144		218	220	199	276		184	281	106	150		207	194	297	160		167	150	110	194		144	133	205	184		210	202
31b181877340ce46b1322f7332c9d260	d__Bacteria	p__Chloroflexi	c__Chloroflexia	o__Thermomicrobiales	f__JG30-KF-CM45	g__JG30-KF-CM45_unclassified	s__JG30-KF-CM45_unclassified	162	158	150	171		161	253	78	164		212	318	70	167		440	402	377	474		94	138	156	110		158	170	188	207		141	188	25	189		175	105	84	174		202	118
d71e8b388f4c862062e673c40fc9579e	d__Bacteria	p__Actinomycetota	c__Actinomycetota	o__Actinomycetota _unclassified	f__Actinomycetota _unclassified	g__Actinomycetota _unclassified	s__Actinomycetota _unclassified	105	121	119	169		217	349	335	276		0	70	0	0		163	132	121	164		169	292	169	263		0	0	0	42		224	267	79	220		300	121	174	281		213	166
28b5cd45169df88637102010e24e6a4c	d__Bacteria	p__Actinomycetota	c__Actinomycetota	o__Corynebacteriales	f__Mycobacteriaceae	g__Mycobacterium	s__Mycobacterium_unclassified	171	162	203	224		130	159	169	171		199	211	159	140		191	187	220	198		203	189	130	216		146	130	179	134		112	161	139	130		148	153	147	113		239	135
959dc33fb13c310dd52835caa52eeca4	d__Bacteria	p__Acidobacteria	c__Blastocatellia_(Subgroup_4)	o__Pyrinomonadales	f__Pyrinomonadaceae	g__RB41	s__RB41_unclassified	91	145	84	77		311	442	261	260		84	82	0	94		139	106	89	85		99	67	141	96		91	129	119	89		415	275	118	231		328	154	326	353		254	283
bd8a1eca0d21883b6246db78baa3f7f7	d__Bacteria	p__Acidobacteria	c__Subgroup_6	o__Subgroup_6_unclassified	f__Subgroup_6_unclassified	g__Subgroup_6_unclassified	s__Subgroup_6_unclassified	227	360	243	181		477	380	354	0		123	70	157	129		39	0	80	0		424	216	0	274		117	138	117	118		0	0	0	0		268	178	238	420		0	0
271b576cc1f2ce84b35d8374ed909db4	d__Bacteria	p__Verrucomicrobia	c__Verrucomicrobiae	o__Chthoniobacterales	f__Chthoniobacteraceae	g__Candidatus_Udaeobacter	s__Candidatus_Udaeobacter_unclassified	186	313	270	222		194	212	242	212		52	77	0	83		73	85	146	82		379	281	475	237		0	0	75	0		74	98	189	131		204	89	206	250		91	123
a253163d9fa13dfa01b90cbc47787a70	d__Bacteria	p__Actinomycetota	c__Thermoleophilia	o__Solirubrobacterales	f__Conexibacteraceae	g__Conexibacter	s__uncultured_Conexibacter_sp.	138	129	168	148		110	136	195	169		90	143	87	75		163	216	165	146		147	220	111	156		146	159	157	142		156	153	91	217		158	131	182	165		180	213
9a11dcb9adc49a0efc2fc8b72127c18f	d__Bacteria	p__Verrucomicrobia	c__Verrucomicrobiae	o__Chthoniobacterales	f__Xiphinematobacteraceae	g__Candidatus_Xiphinematobacter	s__Candidatus_Xiphinematobacter_unclassified	113	131	85	53		45	69	111	126		343	437	319	334		208	266	316	207		118	159	170	99		241	256	248	194		43	65	25	75		18	18	37	37		200	293
fd607abe7c8064fe62e8b14dfbe697ed	d__Bacteria	p__Actinomycetota	c__Actinomycetota	o__Micrococcales	f__Intrasporangiaceae	g__Oryzihumus	s__Oryzihumus_leptocrescens	163	94	155	114		344	312	237	177		13	0	0	0		14	13	18	0		455	384	454	459		0	10	0	10		129	108	70	79		333	220	145	246		32	14
dc6f3825867f745307a2e707efa49914	d__Bacteria	p__Pseudomonadota	c__AlphaPseudomonadota	o__Rhizobiales	f__Methyloligellaceae	g__Methyloligellaceae_unclassified	s__Methyloligellaceae_unclassified	124	116	126	104		133	159	188	148		201	275	84	202		186	179	195	289		155	157	160	173		185	154	165	240		78	92	37	124		119	57	96	106		145	116
16173244d32b3a9a9f2a0a691bc35e86	d__Bacteria	p__Pseudomonadota	c__GammaPseudomonadota	o__BetaPseudomonadotales	f__SC-I-84	g__SC-I-84_unclassified	s__SC-I-84_unclassified	181	228	272	238		184	332	0	209		77	70	29	101		144	153	336	117		134	123	149	196		108	84	118	81		169	137	105	167		261	273	166	264		106	125
f642430f53fe26890fe7fb4587ce4e0e	d__Bacteria	p__Actinomycetota	c__Thermoleophilia	o__Solirubrobacterales	f__Solirubrobacterales_unclassified	g__Solirubrobacterales_unclassified	s__Solirubrobacterales_unclassified	130	109	99	132		75	116	169	96		198	234	173	171		206	224	151	195		108	99	113	83		264	291	263	163		124	133	118	163		86	32	89	93		194	148
7f2c4a956f06f06fb22d4dda88121193	d__Bacteria	p__Verrucomicrobia	c__Verrucomicrobiae	o__Chthoniobacterales	f__Chthoniobacteraceae	g__Candidatus_Udaeobacter	s__Candidatus_Udaeobacter_unclassified	132	211	95	85		105	111	173	171		189	193	159	190		83	107	126	59		127	134	209	69		245	223	220	184		106	142	0	175		88	41	76	104		186	201
63c73675b9d0233c32c338c929d1b1c7	d__Bacteria	p__Rokubacteria	c__NC10	o__Rokubacteriales	f__Rokubacteriales_unclassified	g__Rokubacteriales_unclassified	s__Rokubacteriales_unclassified	137	154	84	101		73	104	64	114		249	170	110	246		64	42	85	61		94	0	170	97		261	191	144	268		142	140	127	94		88	82	0	118		216	241
29ad81c62a44ac1e54d32e5348722906	d__Bacteria	p__Chloroflexi	c__KD4-96	o__KD4-96_unclassified	f__KD4-96_unclassified	g__KD4-96_unclassified	s__KD4-96_unclassified	194	191	268	276		152	239	129	140		104	132	59	99		78	50	120	55		187	161	114	175		70	51	78	77		147	115	53	143		250	143	158	245		129	183
94aa9fa171df5a304611310ce419eb45	d__Bacteria	p__Actinomycetota	c__Actinomycetota	o__Actinomycetota _unclassified	f__Actinomycetota _unclassified	g__Actinomycetota _unclassified	s__Actinomycetota _unclassified	80	79	65	59		59	134	89	170		184	173	82	141		215	180	242	211		66	80	86	69		262	239	225	177		130	140	53	149		87	57	69	97		162	164
35d321b27e57b3353e6f00a4a4bdcc74	d__Bacteria	p__Actinomycetota	c__Thermoleophilia	o__Gaiellales	f__Gaiellales_unclassified	g__Gaiellales_unclassified	s__Gaiellales_unclassified	134	135	106	126		93	149	112	142		187	248	102	224		155	128	159	240		93	115	183	121		180	181	248	196		122	139	66	148		79	95	71	118		203	162
763b8e619996f3062d095a14e8087225	d__Bacteria	p__Actinomycetota	c__Actinomycetota	o__Pseudonocardiales	f__Pseudonocardiaceae	g__Pseudonocardia	s__uncultured_Pseudonocardia_sp.	162	189	219	235		121	121	149	120		82	115	99	101		74	72	64	109		91	121	86	118		129	159	178	153		109	90	91	167		96	92	117	107		250	189
86c6d1e980fffd56cd7d6da7cbc7161c	d__Bacteria	p__Actinomycetota	c__Actinomycetota	o__Propionibacteriales	f__Nocardioidaceae	g__Marmoricola	s__Marmoricola_unclassified	175	103	155	115		187	165	208	178		59	63	35	49		102	138	96	125		151	171	128	153		57	70	44	58		180	156	67	211		170	129	140	171		116	114
e77e7ca09de4e691738c41f6d22c6fa7	d__Bacteria	p__Chloroflexi	c__KD4-96	o__KD4-96_unclassified	f__KD4-96_unclassified	g__KD4-96_unclassified	s__KD4-96_unclassified	120	146	162	248		121	122	95	179		160	151	81	103		152	96	90	138		145	133	90	143		159	136	149	177		118	156	74	168		132	110	75	127		208	168
9e374a144629c2a0f94e8bc1ed5bbbd0	d__Bacteria	p__Acidobacteria	c__Subgroup_6	o__Subgroup_6_unclassified	f__Subgroup_6_unclassified	g__Subgroup_6_unclassified	s__Subgroup_6_unclassified	90	111	49	65		104	121	92	146		271	262	155	249		185	156	220	222		63	35	133	52		207	188	150	222		168	157	93	108		59	42	78	136		139	144
70ed89ba1d212f9631759ae1b70608ba	d__Bacteria	p__Nitrospirae	c__Nitrospira	o__Nitrospirales	f__Nitrospiraceae	g__Nitrospira	s__uncultured_Nitrospira_sp.	84	79	41	40		167	122	162	188		219	287	92	160		89	60	91	86		89	71	153	137		208	200	178	222		123	96	74	144		98	78	81	155		203	136
caaa3e35a40915fcb88bee537fecab0f	d__Bacteria	p__Acidobacteria	c__Blastocatellia_(Subgroup_4)	o__Pyrinomonadales	f__Pyrinomonadaceae	g__RB41	s__RB41_unclassified	92	141	64	61		169	148	98	209		103	60	74	120		103	90	168	88		80	88	129	90		112	74	72	106		239	182	88	163		138	116	196	346		124	191
e146608f416b317a89227cb430cc71f5	d__Bacteria	p__Actinomycetota	c__Actinomycetota	o__Micrococcales	f__Intrasporangiaceae	g__Oryzihumus	s__Oryzihumus_unclassified	138	114	161	106		236	201	152	177		0	16	0	0		0	0	17	15		409	257	450	281		0	0	0	0		47	47	0	23		198	145	167	185		0	0
e52258fe101211620d3fe4f3a23ec622	d__Bacteria	p__Actinomycetota	c__Actinomycetota	o__Actinomycetota _unclassified	f__Actinomycetota _unclassified	g__Actinomycetota _unclassified	s__Actinomycetota _unclassified	171	208	168	119		278	436	296	279		0	0	0	9		0	13	24	0		231	160	243	284		0	0	20	14		120	120	116	113		269	202	128	259		29	31
a6d4742d8c802171498b62b6d79b1764	d__Bacteria	p__Actinomycetota	c__Actinomycetota	o__Streptomycetales	f__Streptomycetaceae	g__Streptomyces	s__Streptomyces_sp._BD-122	140	107	102	96		102	188	121	127		83	108	55	82		95	171	195	100		128	101	139	191		92	105	119	139		169	150	90	166		140	125	113	124		149	132
0d87b112bc336b97248bf4757a668689	d__Bacteria	p__Bacillota	c__Bacilli	o__Bacillales	f__Bacillaceae	g__Bacillus	s__Bacillus_cereus	90	80	79	82		104	99	95	100		132	215	100	141		141	144	213	143		136	128	112	146		141	176	189	144		87	89	63	136		90	42	79	107		141	76
b4e8bafdce81273e5a1b5ab028ab5c03	d__Bacteria	p__Pseudomonadota	c__DeltaPseudomonadota	o__Myxococcales	f__Archangiaceae	g__Hyalangium	s__Hyalangium_minutum	69	98	68	45		163	121	86	92		90	100	71	88		232	197	125	239		60	95	93	123		102	166	117	112		113	94	89	177		103	64	162	95		102	150
548be6b3c9e2bdf63024a768069287bc	d__Bacteria	p__Acidobacteria	c__Subgroup_6	o__Unknown_Order	f__Unknown_Family	g__Vicinamibacter	s__Vicinamibacter_unclassified	76	100	53	0		84	108	108	135		197	226	112	209		201	143	159	165		71	0	106	60		232	110	178	194		141	149	76	117		64	18	75	55		171	185
40556136a0a6807e97d5d4393cd79a3c	d__Bacteria	p__Pseudomonadota	c__GammaPseudomonadota	o__GammaPseudomonadota_unclassified	f__GammaPseudomonadota_unclassified	g__GammaPseudomonadota_unclassified	s__GammaPseudomonadota_unclassified	58	43	43	39		115	141	102	145		125	158	61	138		148	127	151	141		72	44	91	73		235	172	153	188		124	107	45	184		88	50	62	130		191	179
a3f9011546b083898dc11472f68d53d6	d__Bacteria	p__Acidobacteria	c__Subgroup_6	o__Subgroup_6_unclassified	f__Subgroup_6_unclassified	g__Subgroup_6_unclassified	s__Subgroup_6_unclassified	172	174	81	201		279	218	152	227		0	0	0	0		0	0	0	0		288	228	292	266		0	0	0	0		222	182	71	99		145	91	125	187		82	120
35f9837ef2d53bdbf30d1423ab06d28c	d__Bacteria	p__Actinomycetota	c__Actinomycetota	o__Micrococcales	f__Intrasporangiaceae	g__Terrabacter	s__Terrabacter_sp._7B-390	109	61	120	96		174	126	144	103		40	38	0	51		62	70	32	76		161	348	178	203		36	37	55	34		134	93	57	124		236	176	176	174		113	81
048d20ef02a23340cbcc01e43f854ac1	d__Bacteria	p__Acidobacteria	c__Subgroup_6	o__Subgroup_6_unclassified	f__Subgroup_6_unclassified	g__Subgroup_6_unclassified	s__Subgroup_6_unclassified	80	0	55	67		125	119	146	265		165	129	0	121		112	95	106	119		119	0	178	75		118	110	82	136		199	189	95	150		90	59	0	107		134	137
779963f4a22c05a4a60f663c405d08f2	d__Bacteria	p__Actinomycetota	c__Thermoleophilia	o__Solirubrobacterales	f__Solirubrobacteraceae	g__Conexibacter	s__Conexibacter_unclassified	120	137	128	72		79	130	132	132		73	66	49	59		57	74	114	84		114	129	94	144		72	69	87	55		111	126	85	147		143	97	107	127		131	121
bcd3c9497f492333290337bf1943deeb	d__Bacteria	p__Pseudomonadota	c__GammaPseudomonadota	o__BetaPseudomonadotales	f__SC-I-84	g__SC-I-84_unclassified	s__SC-I-84_unclassified	205	141	134	164		109	220	128	229		0	0	0	0		63	81	148	60		145	95	159	203		0	0	0	37		134	112	0	135		139	163	111	214		125	121
00dc20e8ccf72d80133fdeb3749fd91c	d__Bacteria	p__Acidobacteria	c__Subgroup_6	o__Subgroup_6_unclassified	f__Subgroup_6_unclassified	g__Subgroup_6_unclassified	s__Subgroup_6_unclassified	126	109	63	91		154	159	211	258		69	60	22	63		42	20	57	27		142	99	171	97		58	26	34	90		217	199	93	118		100	98	54	149		200	180
22ce3612144f2f4a0edd5a2055e91838	d__Bacteria	p__Acidobacteria	c__Subgroup_6	o__Subgroup_6_unclassified	f__Subgroup_6_unclassified	g__Subgroup_6_unclassified	s__Subgroup_6_unclassified	107	140	57	113		157	132	143	143		58	67	82	82		58	69	62	70		119	87	157	109		107	99	73	104		180	153	128	134		122	98	91	200		108	135
b439ac260853f8194829b760363386fd	d__Bacteria	p__Actinomycetota	c__MB-A2-108	o__MB-A2-108_unclassified	f__MB-A2-108_unclassified	g__MB-A2-108_unclassified	s__MB-A2-108_unclassified	142	147	57	62		57	76	107	137		127	158	63	134		99	102	119	78		61	44	76	72		145	133	122	169		118	167	74	180		48	37	42	73		156	197
e9a0665339f0d06028e22f02a00c78b5	d__Bacteria	p__Acidobacteria	c__Subgroup_6	o__Subgroup_6_unclassified	f__Subgroup_6_unclassified	g__Subgroup_6_unclassified	s__Subgroup_6_unclassified	89	41	53	61		143	74	68	203		105	63	73	143		108	90	138	62		58	42	54	53		58	61	75	71		211	253	75	220		86	42	53	123		130	188
5b2279875da065eed5a0db265507f960	d__Bacteria	p__Actinomycetota	c__Thermoleophilia	o__Gaiellales	f__Gaiellales_unclassified	g__Gaiellales_unclassified	s__Gaiellales_unclassified	150	180	149	121		182	200	148	165		8	11	0	13		9	7	21	9		256	184	240	237		0	0	0	0		116	70	62	118		199	140	108	158		24	25
f5c0df0c2db923b031c1f4c21c7e5ad8	d__Bacteria	p__Actinomycetota	c__Thermoleophilia	o__Gaiellales	f__Gaiellales_unclassified	g__Gaiellales_unclassified	s__Gaiellales_unclassified	77	58	42	54		39	65	71	85		91	127	71	97		66	75	55	69		82	83	83	121		165	127	175	151		95	155	55	206		73	51	68	80		239	185
4ae6785634d84d95ee50398af93d4c6e	d__Bacteria	p__Acidobacteria	c__Subgroup_6	o__Subgroup_6_unclassified	f__Subgroup_6_unclassified	g__Subgroup_6_unclassified	s__Subgroup_6_unclassified	0	0	0	0		0	0	0	453		0	0	0	0		0	0	0	0		0	0	504	0		0	0	0	0		378	311	292	217		0	0	0	0		251	279
99976ad3bf0aaf083d055e2f3208712e	d__Bacteria	p__Pseudomonadota	c__GammaPseudomonadota	o__BetaPseudomonadotales	f__Nitrosomonadaceae	g__mle1-7	s__mle1-7_unclassified	127	120	123	106		129	211	116	189		16	20	16	13		40	34	52	42		117	107	159	123		25	23	28	20		122	127	68	143		136	112	123	171		82	96
4e78ceffdb0463e6fa59bc1222ed9a4a	d__Bacteria	p__Rokubacteria	c__NC10	o__Rokubacteriales	f__Rokubacteriales_unclassified	g__Rokubacteriales_unclassified	s__Rokubacteriales_unclassified	98	99	34	66		95	54	54	41		237	290	142	189		114	94	136	145		61	30	88	75		168	160	183	176		111	81	74	73		73	27	53	85		149	146
5d38d51d176f4ee29146b6503dea5931	d__Bacteria	p__Actinomycetota	c__Actinomycetota	o__Corynebacteriales	f__Mycobacteriaceae	g__Mycobacterium	s__uncultured_Mycobacterium_sp.	101	90	143	92		71	106	108	96		72	124	56	69		112	78	75	128		129	107	84	85		73	91	91	89		103	83	49	131		124	87	114	119		122	74
748f5e1091680b0ee4428fc49c6ad325	d__Bacteria	p__Actinomycetota	c__Thermoleophilia	o__Gaiellales	f__Gaiellaceae	g__Gaiella	s__Gaiella_unclassified	76	70	143	210		116	101	71	119		36	49	25	37		62	14	40	27		169	166	91	151		34	30	64	64		129	125	61	107		157	119	93	151		115	97
71137f623201b2a1cfd9d742745fb8ee	d__Bacteria	p__Chloroflexi	c__Gitt-GS-136	o__Gitt-GS-136_unclassified	f__Gitt-GS-136_unclassified	g__Gitt-GS-136_unclassified	s__Gitt-GS-136_unclassified	85	66	49	29		31	51	56	63		163	217	138	133		116	112	105	164		31	0	15	37		184	152	238	162		120	169	70	155		17	11	28	36		121	117
d5773af13a50a37e980a509e23f98dea	d__Bacteria	p__Actinomycetota	c__MB-A2-108	o__MB-A2-108_unclassified	f__MB-A2-108_unclassified	g__MB-A2-108_unclassified	s__MB-A2-108_unclassified	97	77	120	80		121	114	154	111		36	47	19	42		34	37	48	41		114	112	100	155		28	36	39	48		97	115	72	113		76	75	106	142		88	90
bdc565b6dd7a875c99dabf789ff60f0c	d__Bacteria	p__Chloroflexi	c__Chloroflexia	o__Thermomicrobiales	f__JG30-KF-CM45	g__JG30-KF-CM45_unclassified	s__JG30-KF-CM45_unclassified	83	115	180	169		85	154	40	50		41	52	0	35		238	209	166	239		80	90	98	114		41	51	50	52		66	74	18	86		138	66	41	93		109	84
aa91186480b4e85156873f24f5b29941	d__Bacteria	p__Actinomycetota	c__Thermoleophilia	o__Gaiellales	f__Gaiellales_unclassified	g__Gaiellales_unclassified	s__Gaiellales_unclassified	63	55	57	32		39	41	53	75		130	173	70	101		61	58	70	85		91	57	59	108		177	135	156	199		87	97	43	123		45	44	33	45		139	126
2b3f30843cfe8995c581c23a2149a7e4	d__Bacteria	p__Acidobacteria	c__Subgroup_6	o__Subgroup_6_unclassified	f__Subgroup_6_unclassified	g__Subgroup_6_unclassified	s__Subgroup_6_unclassified	59	80	23	52		88	119	58	130		100	65	89	88		65	28	84	69		51	56	85	119		95	73	59	112		139	176	45	143		68	29	58	98		133	162
2eb0db7791536c64265346c90e7858b0	d__Bacteria	p__Actinomycetota	c__Actinomycetota	o__Frankiales	f__Geodermatophilaceae	g__Blastococcus	s__Blastococcus_unclassified	76	47	88	77		36	101	81	91		45	81	45	52		154	230	91	244		72	83	62	51		108	103	83	84		70	50	23	72		74	65	48	62		117	67
a0f7e5d96fea8258195ee9e9b6aa42ac	d__Bacteria	p__Actinomycetota	c__Thermoleophilia	o__Gaiellales	f__Gaiellaceae	g__Gaiella	s__Gaiella_unclassified	69	37	57	75		88	64	62	74		141	200	71	123		109	132	106	99		60	67	91	54		184	182	246	205		58	45	24	64		53	55	68	93		104	72
2570639e39566f74a4e751c23b16bfad	d__Bacteria	p__Actinomycetota	c__Actinomycetota	o__Propionibacteriales	f__Nocardioidaceae	g__Nocardioides	s__Nocardioides_caricicola	94	46	74	87		46	93	90	56		53	49	68	59		149	233	115	246		72	186	53	81		66	85	123	84		55	50	0	75		56	66	42	84		125	66
2996703432daf42f24cb08aa7ab4bbb9	d__Bacteria	p__Pseudomonadota	c__AlphaPseudomonadota	o__Azospirillales	f__Azospirillales_unclassified	g__Azospirillales_unclassified	s__Azospirillales_unclassified	88	84	87	69		161	248	125	123		26	40	0	20		37	33	46	37		176	101	134	159		0	0	0	0		142	109	51	104		101	94	103	138		93	46
f5705bcfc0561cef0d53bf94f9782938	d__Bacteria	p__Rokubacteria	c__NC10	o__Rokubacteriales	f__Rokubacteriales_unclassified	g__Rokubacteriales_unclassified	s__Rokubacteriales_unclassified	72	81	0	42		43	55	0	31		254	300	146	220		92	159	133	162		0	0	0	0		159	224	156	225		84	110	0	89		72	38	0	65		109	104
957a5cb87fd6b29e8be09a4d19869dba	d__Bacteria	p__Chloroflexi	c__KD4-96	o__KD4-96_unclassified	f__KD4-96_unclassified	g__KD4-96_unclassified	s__KD4-96_unclassified	203	188	197	188		160	166	150	224		0	0	0	0		0	0	21	19		203	129	131	144		0	0	0	0		96	58	36	52		125	88	58	104		20	26
6223f09d592d4134be08fa3edfea788c	d__Bacteria	p__Actinomycetota	c__Thermoleophilia	o__Gaiellales	f__Gaiellaceae	g__Gaiella	s__Gaiella_unclassified	96	101	59	69		63	90	105	117		76	86	44	79		56	53	71	50		90	67	166	125		118	114	115	98		52	72	36	97		49	35	36	76		124	85
7aa75edeb138332fc43c41552d30751c	d__Bacteria	p__Actinomycetota	c__Thermoleophilia	o__Gaiellales	f__Gaiellaceae	g__Gaiella	s__Gaiella_unclassified	45	25	27	12		25	42	36	59		140	217	87	146		125	119	105	175		19	20	46	24		220	224	211	171		64	110	38	144		26	23	17	42		95	75
f712394f5f917047add1f7bf8e1cdfe9	d__Bacteria	p__Pseudomonadota	c__DeltaPseudomonadota	o__Myxococcales	f__Haliangiaceae	g__Haliangium	s__Haliangium_unclassified	32	60	50	45		77	101	107	99		108	102	64	84		87	104	70	76		83	75	64	53		93	149	95	140		71	74	45	130		49	32	75	73		132	70
5cb185273bbba9847c53ad9e7936e7b5	d__Bacteria	p__Actinomycetota	c__Actinomycetota	o__Propionibacteriales	f__Propionibacteriaceae	g__Microlunatus	s__Microlunatus_unclassified	43	34	44	29		77	79	101	99		106	136	65	91		69	99	110	89		49	59	76	94		87	133	143	74		93	57	26	127		69	43	42	78		95	61
bebaf5196b8c43f72b5b3dcf2adc8c8a	d__Bacteria	p__Pseudomonadota	c__AlphaPseudomonadota	o__Rhizobiales	f__Hyphomicrobiaceae	g__Rhodoplanes	s__uncultured_Rhodoplanes_sp.	39	50	41	24		123	113	117	105		87	127	64	56		67	54	46	70		68	34	111	71		132	122	99	130		80	93	80	99		71	52	87	108		110	84
c68c29d09b76c6738c7e138485cb0638	d__Bacteria	p__Pseudomonadota	c__BetaPseudomonadota	o__Burkholderiales	f__Burkholderiales_unclassified	g__Burkholderiales_unclassified	s__Burkholderiales_unclassified	111	88	81	150		133	61	0	102		71	47	0	71		53	0	52	44		126	124	84	146		65	43	84	0		130	129	0	125		104	62	79	88		143	143
165b2212394bf7c3e6962d9137a6cdeb	d__Bacteria	p__Pseudomonadota	c__AlphaPseudomonadota	o__Rhizobiales	f__Hyphomicrobiaceae	g__Pedomicrobium	s__Pedomicrobium_unclassified	63	42	19	34		48	68	98	116		100	157	82	112		95	146	136	152		41	45	46	35		128	140	121	123		78	97	49	101		61	38	37	65		63	82
851980c576eb68148d1d9b856f28a207	d__Bacteria	p__Pseudomonadota	c__AlphaPseudomonadota	o__Rhizobiales	f__Hyphomicrobiaceae	g__Rhodoplanes	s__uncultured_Rhodoplanes_sp.	103	139	99	25		84	61	122	96		28	52	69	43		37	43	71	72		58	89	111	97		41	35	43	47		64	73	55	100		77	53	97	71		76	49
952b6171f849a9e632128208f755dc0f	d__Bacteria	p__Acidobacteria	c__Subgroup_6	o__Subgroup_6_unclassified	f__Subgroup_6_unclassified	g__Subgroup_6_unclassified	s__Subgroup_6_unclassified	74	55	24	63		111	94	87	106		118	124	32	110		91	68	102	92		50	36	75	51		143	127	114	145		99	94	0	105		69	32	31	104		109	109
e965f918cdea0e27cc14ffc37b7ce8ef	d__Bacteria	p__Pseudomonadota	c__GammaPseudomonadota	o__BetaPseudomonadotales	f__Nitrosomonadaceae	g__Ellin6067	s__Ellin6067_unclassified	106	114	91	148		115	172	198	144		0	0	0	0		0	0	0	0		140	115	150	198		0	0	0	0		52	60	0	0		144	102	102	158		0	42
d03799f54e49f410e921648233d09ac4	d__Bacteria	p__Rokubacteria	c__NC10	o__Rokubacteriales	f__Rokubacteriales_unclassified	g__Rokubacteriales_unclassified	s__Rokubacteriales_unclassified	138	160	52	76		75	50	70	55		147	168	82	171		45	40	76	52		106	27	227	86		92	71	67	93		38	31	0	30		28	17	0	52		50	44
c8fa71923090efcb351ff0a770decba0	d__Bacteria	p__Chloroflexi	c__KD4-96	o__KD4-96_unclassified	f__KD4-96_unclassified	g__KD4-96_unclassified	s__KD4-96_unclassified	106	74	98	116		74	84	53	69		66	97	83	81		62	0	80	49		78	45	56	91		58	79	82	96		98	103	45	70		48	55	62	66		121	144
32bda29eff38a3996d9906f910514e6a	d__Bacteria	p__Rokubacteria	c__NC10	o__Rokubacteriales	f__Rokubacteriales_unclassified	g__Rokubacteriales_unclassified	s__Rokubacteriales_unclassified	103	111	39	36		72	67	59	65		87	41	22	137		7	15	60	19		39	25	108	50		99	57	58	105		91	92	41	69		55	61	22	74		149	186
00056c4c5a30dbbfa64dfa34fe792941	d__Bacteria	p__Acidobacteria	c__Holophagae	o__Subgroup_7	f__Subgroup_7_unclassified	g__Subgroup_7_unclassified	s__Subgroup_7_unclassified	85	95	87	90		67	75	0	56		106	98	41	106		42	35	55	42		115	80	167	131		144	83	107	106		36	46	33	31		52	49	89	44		105	104
13e6542cd9ac20d726d0c5552fefba5b	d__Bacteria	p__Acidobacteria	c__Subgroup_6	o__Subgroup_6_unclassified	f__Subgroup_6_unclassified	g__Subgroup_6_unclassified	s__Subgroup_6_unclassified	97	156	82	80		117	110	106	138		55	26	29	50		35	32	48	43		116	75	260	92		0	25	0	29		98	80	50	71		84	50	96	101		36	53
44096dd5ff7c9eb280fb1332e5d0244f	d__Bacteria	p__Actinomycetota	c__Thermoleophilia	o__Gaiellales	f__Gaiellaceae	g__Gaiella	s__Gaiella_unclassified	59	50	0	40		38	52	56	79		114	163	115	110		67	84	88	74		0	0	0	47		138	117	153	128		81	147	89	128		38	0	0	55		131	125
e344eff9c512c8663b55a3717f2e4ece	d__Bacteria	p__Bacillota	c__Bacilli	o__Bacillales	f__Bacillaceae	g__Bacillus	s__uncultured_Bacillus_sp.	87	75	78	55		69	38	50	55		78	99	54	89		141	110	98	101		162	73	145	72		65	67	52	47		45	25	55	29		56	18	56	54		42	33
d408d6711ab05cdbe712334af15be3b7	d__Bacteria	p__Pseudomonadota	c__GammaPseudomonadota	o__BetaPseudomonadotales	f__Burkholderiaceae	g__Ramlibacter	s__Ramlibacter_unclassified	67	67	35	43		85	86	93	62		23	14	66	40		99	91	34	91		55	93	57	111		39	56	46	53		94	79	53	109		93	48	41	71		68	105
6ec3eaa82a57af5a6ea2e852a749d7e0	d__Bacteria	p__Actinomycetota	c__Thermoleophilia	o__Gaiellales	f__Gaiellales_unclassified	g__Gaiellales_unclassified	s__Gaiellales_unclassified	120	68	79	84		66	78	62	72		60	81	40	55		39	40	68	51		70	81	63	90		45	40	44	45		76	94	62	79		77	83	52	66		89	60
2fa41f0c7694f765b1ca9d5d64514c05	d__Bacteria	p__Actinomycetota	c__Actinomycetota	o__Micromonosporales	f__Micromonosporaceae	g__Luedemannella	s__Luedemannella_unclassified	104	0	70	83		69	89	83	85		54	83	0	56		48	72	76	0		63	41	67	88		64	76	0	61		124	45	110	107		90	58	73	102		69	87
60d85bd837f29855b621a86dd937c4e6	d__Bacteria	p__Gemmatimonadetes	c__Gemmatimonadetes	o__Gemmatimonadales	f__Gemmatimonadaceae	g__Gemmatimonadaceae_unclassified	s__Gemmatimonadaceae_unclassified	69	0	109	91		48	109	106	53		0	103	0	48		65	95	69	128		51	93	65	64		42	135	105	79		98	96	59	84		45	0	69	95		149	80
ce5eea8e7eb39c9ec26edd8cb297bdbf	d__Bacteria	p__Actinomycetota	c__Actinomycetota	o__Actinomycetota _unclassified	f__Actinomycetota _unclassified	g__Actinomycetota _unclassified	s__Actinomycetota _unclassified	23	0	17	0		13	27	31	20		101	170	74	96		149	185	96	209		0	15	0	0		188	151	208	177		56	83	30	93		11	0	0	17		84	99
00e5c53e5de89d9e75ef2771ed62717f	d__Bacteria	p__Pseudomonadota	c__AlphaPseudomonadota	o__Rhizobiales	f__Xanthobacteraceae	g__Xanthobacteraceae_unclassified	s__Xanthobacteraceae_unclassified	77	97	147	145		88	55	54	67		32	42	27	37		46	37	54	41		121	84	66	76		33	51	42	53		83	71	79	60		105	56	94	101		70	64
cdd8dc39347bce42b45de1d65b5fb395	d__Bacteria	p__Acidobacteria	c__Subgroup_6	o__Subgroup_6_unclassified	f__Subgroup_6_unclassified	g__Subgroup_6_unclassified	s__Subgroup_6_unclassified	39	26	0	38		66	42	30	67		204	198	86	202		168	97	95	117		18	0	24	30		203	161	139	195		69	53	0	48		28	29	23	43		76	64
8b32507a2856c5a6bfcd1e06c01d7fc6	d__Bacteria	p__Acidobacteria	c__Subgroup_6	o__Subgroup_6_unclassified	f__Subgroup_6_unclassified	g__Subgroup_6_unclassified	s__Subgroup_6_unclassified	38	0	0	15		10	22	42	80		195	187	88	174		119	155	145	157		0	0	0	0		163	193	155	232		56	70	22	45		0	7	0	0		97	128
eb991b741a657df82b867f0480c3216c	d__Bacteria	p__Pseudomonadota	c__AlphaPseudomonadota	o__Sphingomonadales	f__Sphingomonadaceae	g__Sphingomonas	s__uncultured_Sphingomonas_sp.	33	0	42	0		32	144	0	61		0	0	0	0		232	271	308	265		0	39	40	57		0	17	0	0		35	25	0	26		166	146	44	130		51	69
583acbe1c0cc2d0689b2e71515733934	d__Bacteria	p__Acidobacteria	c__Subgroup_17	o__Subgroup_17_unclassified	f__Subgroup_17_unclassified	g__Subgroup_17_unclassified	s__Subgroup_17_unclassified	97	101	51	69		109	87	127	102		47	60	30	55		62	41	73	58		116	52	148	110		41	44	50	40		73	88	58	63		82	44	45	68		102	83
28a75e33daff7aeb2a3f5ef7b8671078	d__Bacteria	p__Pseudomonadota	c__AlphaPseudomonadota	o__Sphingomonadales	f__Sphingomonadaceae	g__Sphingomonas	s__uncultured_Sphingomonas_sp.	56	85	61	60		103	148	102	107		0	0	0	0		59	95	78	80		0	52	24	93		0	0	0	0		109	41	45	137		113	60	144	156		103	51
23a14f00ff0557988369d2334974be2d	d__Bacteria	p__Actinomycetota	c__MB-A2-108	o__MB-A2-108_unclassified	f__MB-A2-108_unclassified	g__MB-A2-108_unclassified	s__MB-A2-108_unclassified	108	76	43	75		64	71	75	68		45	87	39	80		64	47	39	49		76	71	88	54		86	77	95	70		65	88	43	82		65	37	70	64		65	93
15e2e63a0da13f540235fa1f01102047	d__Bacteria	p__Chloroflexi	c__TK10	o__TK10_unclassified	f__TK10_unclassified	g__TK10_unclassified	s__TK10_unclassified	39	69	83	32		60	111	97	70		0	41	0	0		88	96	87	90		44	38	50	51		0	42	53	0		92	100	57	92		99	79	93	124		119	109
8126bb4ee9f7473f7967f8b2d1719c8e	d__Bacteria	p__Pseudomonadota	c__AlphaPseudomonadota	o__Rhizobiales	f__Beijerinckiaceae	g__Microvirga	s__Microvirga_unclassified	38	30	42	38		33	48	40	58		121	157	79	98		122	105	86	151		38	30	35	45		121	115	147	129		53	37	21	81		46	33	45	51		102	64
4d703721a905bbf87d37e8eb4183e5e7	d__Bacteria	p__Actinomycetota	c__Thermoleophilia	o__Gaiellales	f__Gaiellaceae	g__Gaiella	s__Gaiella_unclassified	27	17	0	0		0	11	25	34		204	237	95	186		108	150	145	150		0	0	0	0		202	227	198	248		17	28	0	17		0	0	0	0		47	58
cda2c47b5c7b6f99d8387f02890114b8	d__Bacteria	p__Pseudomonadota	c__AlphaPseudomonadota	o__Dongiales	f__Dongiaceae	g__Dongia	s__Dongia_unclassified	38	78	22	18		102	132	87	123		87	83	30	108		50	54	70	69		61	38	119	70		109	82	76	121		67	77	22	79		73	49	28	108		106	89
e907c08afc269d0af44f5c96e61bac60	d__Bacteria	p__Actinomycetota	c__Actinomycetota	o__Streptomycetales	f__Streptomycetaceae	g__Streptomyces	s__Streptomyces_sp._H12(2011)	96	76	94	73		69	67	60	46		39	60	0	30		35	31	21	18		98	114	78	106		43	41	47	28		56	32	32	60		92	68	35	56		75	69
c76e24fb2b88838123b768a15bdb0f1d	d__Bacteria	p__Acidobacteria	c__Subgroup_6	o__Subgroup_6_unclassified	f__Subgroup_6_unclassified	g__Subgroup_6_unclassified	s__Subgroup_6_unclassified	76	153	115	185		120	143	64	122		0	0	0	0		80	58	87	37		89	133	55	124		0	0	0	0		44	0	0	84		66	74	141	173		73	59
b133fb41308b463d94c481f2c2c74c88	d__Bacteria	p__Actinomycetota	c__Actinomycetota	o__Propionibacteriales	f__Nocardioidaceae	g__Marmoricola	s__Marmoricola_unclassified	56	28	37	0		27	31	49	32		47	78	45	50		187	222	146	262		29	32	43	22		62	83	57	61		33	38	0	55		0	0	16	0		47	15
8a1b615d50b267d9d1ea5d3d0e2a16b7	d__Bacteria	p__Actinomycetota	c__Thermoleophilia	o__Gaiellales	f__Gaiellaceae	g__Gaiella	s__Gaiella_unclassified	74	57	0	54		64	40	72	53		130	117	102	135		87	101	86	88		27	0	81	34		142	118	125	149		70	55	57	65		20	39	0	51		38	46
af338389566809938ec22b3853ac133d	d__Bacteria	p__Actinomycetota	c__Thermoleophilia	o__Gaiellales	f__Gaiellales_unclassified	g__Gaiellales_unclassified	s__Gaiellales_unclassified	86	90	68	40		76	103	90	92		38	78	0	27		50	48	55	82		93	60	75	105		23	32	28	29		61	66	37	85		69	25	61	91		27	16
e6fda39cf1a94fef25debe3e7f7ac8dc	d__Bacteria	p__Actinomycetota	c__Thermoleophilia	o__Gaiellales	f__Gaiellales_unclassified	g__Gaiellales_unclassified	s__Gaiellales_unclassified	52	44	54	39		74	103	66	66		55	57	22	48		32	32	46	53		50	54	58	96		29	41	43	56		70	60	53	79		86	70	59	77		105	69
c8be2dd2f1e60e0eee7bfce96950c3a0	d__Bacteria	p__Actinomycetota	c__Actinomycetota	o__Streptomycetales	f__Streptomycetaceae	g__Streptomyces	s__Streptomyces_chungwhensis	164	100	211	104		81	27	62	22		50	52	0	29		30	19	67	50		41	46	35	69		60	46	23	0		53	36	73	47		77	149	66	54		78	55
3e72960eeb448f4e8ec31790a3f3277d	d__Bacteria	p__Gemmatimonadetes	c__Gemmatimonadetes	o__Gemmatimonadales	f__Gemmatimonadaceae	g__Gemmatirosa	s__Gemmatirosa_unclassified	51	63	46	45		119	163	63	121		14	21	0	29		12	13	26	15		101	57	88	88		27	18	29	32		124	102	59	100		107	82	77	139		87	69
181b8217a1ab398d7326c29b40a17dc3	d__Bacteria	p__Acidobacteria	c__Blastocatellia_(Subgroup_4)	o__Pyrinomonadales	f__Pyrinomonadaceae	g__RB41	s__RB41_unclassified	82	82	35	56		82	64	58	86		65	38	28	81		25	27	37	0		140	52	169	109		48	39	38	61		49	64	24	56		48	64	57	59		76	95
90a9d4d5f86538db13546b1af5a3c12d	d__Bacteria	p__Pseudomonadota	c__BetaPseudomonadota	o__Burkholderiales	f__Comamonadaceae	g__Variovorax	s__uncultured_Variovorax_sp.	38	0	50	0		44	61	57	55		60	61	0	64		119	96	87	113		50	56	58	31		84	70	93	103		91	112	0	94		83	48	78	45		78	117
269cf027414ebc44a4419bab59afd3ac	d__Bacteria	p__Actinomycetota	c__Actinomycetota	o__Micromonosporales	f__Micromonosporaceae	g__Micromonospora	s__Micromonospora_echinospora	45	71	23	71		41	89	70	59		63	34	0	26		120	94	95	107		78	84	75	75		74	72	92	60		48	67	46	51		39	50	58	65		47	73
5c2ab69217ad15b67f6b9772ec863d94	d__Bacteria	p__Chloroflexi	c__Gitt-GS-136	o__Gitt-GS-136_unclassified	f__Gitt-GS-136_unclassified	g__Gitt-GS-136_unclassified	s__Gitt-GS-136_unclassified	51	76	66	44		40	51	69	60		52	98	0	60		43	58	60	41		64	80	69	84		57	60	67	74		113	68	56	103		89	53	105	99		53	72
7d6fcdce4e334c0ee7d56fc688b5b65e	d__Bacteria	p__Actinomycetota	c__Actinomycetota	o__Actinomycetota _unclassified	f__Actinomycetota _unclassified	g__Actinomycetota _unclassified	s__Actinomycetota _unclassified	53	67	72	0		55	73	84	61		38	46	0	46		56	46	49	0		74	120	74	81		64	67	61	35		97	44	0	72		58	46	90	55		96	90
e092558a920fa71f68657108ee15bf48	d__Bacteria	p__Actinomycetota	c__Thermoleophilia	o__Gaiellales	f__Gaiellales_unclassified	g__Gaiellales_unclassified	s__Gaiellales_unclassified	105	86	71	70		86	97	52	70		0	22	0	0		0	31	38	23		71	119	103	109		0	12	0	0		93	66	36	70		75	60	83	108		53	49
5a3347a5201ea11591ea1892a0d3c144	d__Bacteria	p__Acidobacteria	c__Holophagae	o__Subgroup_7	f__Subgroup_7_unclassified	g__Subgroup_7_unclassified	s__Subgroup_7_unclassified	20	21	12	8		15	29	24	57		151	90	32	220		82	66	154	54		13	0	10	23		51	62	38	61		57	93	18	85		7	6	0	31		82	155
e30ae60870548975a06ab6a2f7cd8027	d__Bacteria	p__Actinomycetota	c__Thermoleophilia	o__Gaiellales	f__Gaiellaceae	g__Gaiella	s__Gaiella_unclassified	63	73	68	44		78	86	52	78		53	37	0	33		30	0	47	38		92	72	101	80		82	65	84	97		81	66	0	78		59	44	76	85		76	73
2af58b16f6099b6c520ea9054deedc5e	d__Bacteria	p__Actinomycetota	c__Actinomycetota	o__Propionibacteriales	f__Nocardioidaceae	g__Nocardioides	s__Nocardioides_sp._S147	48	33	61	79		86	68	73	70		12	22	0	11		47	52	47	76		59	118	78	107		10	6	17	13		71	65	20	77		64	60	47	73		42	17
eff02537cd149d6be9ef02739369db0d	d__Bacteria	p__Pseudomonadota	c__GammaPseudomonadota	o__BetaPseudomonadotales	f__Nitrosomonadaceae	g__MND1	s__MND1_unclassified	57	32	72	57		108	167	58	36		0	0	0	0		32	33	32	38		112	114	79	106		13	0	23	0		43	22	20	56		104	90	146	112		40	23
67b3c94c56a92248039e307c9d1927ba	d__Bacteria	p__Actinomycetota	c__Thermoleophilia	o__Gaiellales	f__Gaiellaceae	g__Gaiella	s__Gaiella_unclassified	81	53	99	63		104	107	110	124		34	39	0	16		0	19	35	32		41	100	76	87		31	48	37	53		100	74	47	51		87	43	73	87		72	53
4f7ff8ad2184969870904fdaf4bb7ca2	d__Bacteria	p__Chloroflexi	c__KD4-96	o__KD4-96_unclassified	f__KD4-96_unclassified	g__KD4-96_unclassified	s__KD4-96_unclassified	50	54	0	36		30	30	59	82		136	159	106	145		53	40	68	76		34	0	49	0		71	78	97	83		42	83	0	87		31	39	0	59		54	87
af68502429c301c322376276cfcfc1b0	d__Bacteria	p__Acidobacteria	c__Subgroup_6	o__Subgroup_6_unclassified	f__Subgroup_6_unclassified	g__Subgroup_6_unclassified	s__Subgroup_6_unclassified	175	139	180	177		73	127	68	74		0	0	0	0		39	24	43	35		123	127	65	112		0	0	0	0		66	25	40	30		137	93	66	89		0	18
dd27a4070300a4e5c0a1025d4ae57005	d__Bacteria	p__Pseudomonadota	c__AlphaPseudomonadota	o__Sphingomonadales	f__Sphingomonadaceae	g__Sphingomonas	s__Sphingomonas_unclassified	39	24	20	25		65	160	64	54		26	0	0	35		55	59	107	71		53	35	46	63		49	46	64	61		55	79	50	118		78	68	63	136		86	95
54c109332df6cc3373a432fbca976338	d__Bacteria	p__Actinomycetota	c__Thermoleophilia	o__Gaiellales	f__Gaiellales_unclassified	g__Gaiellales_unclassified	s__Gaiellales_unclassified	80	51	71	81		42	52	46	75		62	64	0	53		42	47	49	55		52	64	61	55		78	69	51	44		47	79	32	81		37	31	40	46		75	76
06f92584aeb88ada370ea5ed110f0951	d__Bacteria	p__Actinomycetota	c__Actinomycetota	o__Actinomycetota _unclassified	f__Actinomycetota _unclassified	g__Actinomycetota _unclassified	s__Actinomycetota _unclassified	197	132	253	189		38	32	0	23		0	0	0	0		13	21	28	16		54	132	34	128		0	0	0	0		31	0	0	0		149	227	52	50		0	0
42281b69b700ea091ae7f92fb7b8b5af	d__Bacteria	p__Acidobacteria	c__Subgroup_6	o__Subgroup_6_unclassified	f__Subgroup_6_unclassified	g__Subgroup_6_unclassified	s__Subgroup_6_unclassified	39	0	0	0		32	48	63	75		109	118	63	93		52	57	63	66		16	13	52	12		88	81	85	109		73	112	60	100		27	19	19	49		56	99
30d064858f8d2a08278dd152511b71ef	d__Bacteria	p__Actinomycetota	c__Acidimicrobiia	o__Acidimicrobiales	f__Acidimicrobiaceae	g__Aciditerrimonas	s__uncultured_Aciditerrimonas_sp.	53	27	64	55		41	236	24	73		0	7	0	6		167	136	209	113		40	42	25	53		6	8	6	6		29	17	12	24		133	115	66	102		59	47
9d1f84e3e33e5d58643f86fcadf05dbc	d__Bacteria	p__Actinomycetota	c__Actinomycetota	o__Micromonosporales	f__Micromonosporaceae	g__Virgisporangium	s__uncultured_Virgisporangium_sp.	48	40	42	53		44	27	20	43		60	98	68	50		83	71	86	55		45	48	12	60		126	94	85	106		55	68	0	44		0	32	52	31		104	145
847ef1a2b17a1c61035475b56d24122d	d__Bacteria	p__Pseudomonadota	c__GammaPseudomonadota	o__BetaPseudomonadotales	f__Burkholderiaceae	g__Massilia	s__Massilia_unclassified	77	33	45	37		61	56	74	62		30	0	0	25		19	12	21	21		95	81	97	127		42	17	13	35		101	80	34	52		102	50	45	78		45	68
9ffb0a6f610006fe83cdaeae82aa8f52	d__Bacteria	p__Bacillota	c__Bacilli	o__Bacillales	f__Bacillaceae	g__Bacillus	s__Bacillus_sp._M71_S10	58	46	39	64		49	88	116	80		47	44	58	25		109	109	65	114		55	62	78	56		44	0	48	0		28	59	0	53		47	36	68	73		27	23
e3607cf04dca53612ad9c386876c1962	d__Bacteria	p__Pseudomonadota	c__AlphaPseudomonadota	o__Azospirillales	f__Azospirillales_unclassified	g__Azospirillales_unclassified	s__Azospirillales_unclassified	0	0	0	0		0	0	0	0		150	160	61	139		116	118	109	181		0	0	0	0		188	188	193	193		0	0	0	31		0	0	0	0		91	77
d9f3b20a0a7d329aac9bdf0f1388bfef	d__Bacteria	p__Actinomycetota	c__Thermoleophilia	o__Gaiellales	f__Gaiellales_unclassified	g__Gaiellales_unclassified	s__Gaiellales_unclassified	56	29	25	41		61	102	51	58		25	17	0	0		27	24	24	27		20	39	20	44		31	17	27	40		97	116	59	134		70	80	91	78		116	97
79eaffafa97eac1fd10d33c2787552cf	d__Bacteria	p__Chloroflexi	c__Gitt-GS-136	o__Gitt-GS-136_unclassified	f__Gitt-GS-136_unclassified	g__Gitt-GS-136_unclassified	s__Gitt-GS-136_unclassified	32	14	14	6		10	7	14	55		162	183	73	166		79	50	100	76		0	0	7	4		131	146	121	211		12	64	9	62		0	0	0	0		83	75
197dc8de731a87ebbace8e15d84b09b9	d__Bacteria	p__Pseudomonadota	c__GammaPseudomonadota	o__BetaPseudomonadotales	f__Nitrosomonadaceae	g__MND1	s__MND1_unclassified	44	58	45	32		83	48	88	82		19	42	0	27		7	7	0	0		54	35	126	91		48	30	54	41		96	114	53	81		48	27	37	83		106	61
0f1f974c3ba825f9b917a10149c616cd	d__Bacteria	p__Pseudomonadota	c__DeltaPseudomonadota	o__Myxococcales	f__bacteriap25	g__bacteriap25_unclassified	s__bacteriap25_unclassified	0	36	0	10		68	71	105	57		64	85	65	38		52	75	77	59		0	16	0	26		72	113	85	74		70	81	52	145		45	34	55	94		56	56
08d4714d09b407b7b4846f8beb3d14ce	d__Bacteria	p__Pseudomonadota	c__GammaPseudomonadota	o__Xanthomonadales	f__Xanthomonadaceae	g__Lysobacter	s__Lysobacter_sp.	47	19	29	32		34	107	47	68		26	0	0	31		35	48	75	51		45	51	64	35		36	32	47	34		81	94	65	118		78	66	96	94		59	74
915074cb0b03fd07f6a44ee6e2a6fb26	d__Bacteria	p__Pseudomonadota	c__GammaPseudomonadota	o__BetaPseudomonadotales	f__Nitrosomonadaceae	g__Nitrosospira	s__Nitrosospira_unclassified	40	106	75	59		131	246	48	90		0	0	0	0		0	0	0	0		68	59	52	79		0	0	0	0		76	30	47	33		265	164	206	213		55	23
18345eb0854ab8ac8ade884619b03c3d	d__Bacteria	p__Pseudomonadota	c__AlphaPseudomonadota	o__Rhizobiales	f__Hyphomicrobiaceae	g__Pedomicrobium	s__Pedomicrobium_unclassified	45	55	48	21		53	66	91	82		73	79	37	60		25	24	34	47		66	29	87	36		41	39	27	32		70	64	68	102		34	40	27	81		36	36
09976b0928a3c1bcaa1b22147569e988	d__Bacteria	p__Actinomycetota	c__Thermoleophilia	o__Gaiellales	f__Gaiellales_unclassified	g__Gaiellales_unclassified	s__Gaiellales_unclassified	84	74	105	71		86	117	89	109		0	0	0	0		0	0	0	0		73	83	110	101		0	0	0	0		70	59	61	69		101	98	99	94		54	44
61ce80827f7196bc090fa9a4cc34a138	d__Bacteria	p__Actinomycetota	c__Actinomycetota	o__Propionibacteriales	f__Nocardioidaceae	g__Nocardioides	s__Nocardioides_unclassified	139	91	185	177		28	38	27	23		14	15	17	18		21	0	13	8		84	109	43	87		11	12	22	16		42	30	22	27		50	101	21	45		64	31
5b8b1316777706a6e4941428f6f7b842	d__Bacteria	p__Pseudomonadota	c__DeltaPseudomonadota	o__Myxococcales	f__bacteriap25	g__bacteriap25_unclassified	s__bacteriap25_unclassified	41	31	0	23		43	41	50	58		99	89	61	81		56	63	65	40		52	39	62	40		60	74	55	58		0	30	35	40		34	17	32	36		59	57
0ba15a1203a5057d3ad97948912f8b9a	d__Bacteria	p__Actinomycetota	c__Actinomycetota	o__Actinomycetota _unclassified	f__Actinomycetota _unclassified	g__Actinomycetota _unclassified	s__Actinomycetota _unclassified	89	94	70	72		58	73	85	86		0	17	0	24		26	0	0	0		143	118	135	129		0	0	0	0		54	39	39	33		55	55	57	49		29	19
e877342c1ba14015e1271df6f28d2c16	d__Bacteria	p__Acidobacteria	c__Subgroup_6	o__Subgroup_6_unclassified	f__Subgroup_6_unclassified	g__Subgroup_6_unclassified	s__Subgroup_6_unclassified	41	38	35	33		79	38	81	159		41	92	28	49		21	12	50	26		43	17	105	62		13	15	13	28		59	74	68	51		39	28	24	60		103	97
693986950b3dc1c2c0f212eb28606c5a	d__Bacteria	p__Pseudomonadota	c__AlphaPseudomonadota	o__AlphaPseudomonadota_unclassified	f__AlphaPseudomonadota_unclassified	g__AlphaPseudomonadota_unclassified	s__AlphaPseudomonadota_unclassified	44	44	133	110		95	103	72	81		0	0	0	0		25	0	53	0		83	96	76	70		0	0	0	0		0	0	0	59		141	144	82	88		103	56
281147c214b1ffc032c736564f1f4d1a	d__Bacteria	p__Acidobacteria	c__Blastocatellia_(Subgroup_4)	o__Pyrinomonadales	f__Pyrinomonadaceae	g__RB41	s__RB41_unclassified	67	105	60	36		115	124	126	91		0	0	0	0		0	16	0	0		71	42	91	54		0	0	0	0		96	90	84	68		98	63	96	191		41	37
f0c220244184c44280350e79a189bd20	d__Bacteria	p__Actinomycetota	c__Thermoleophilia	o__Solirubrobacterales	f__67-14	g__67-14_unclassified	s__67-14_unclassified	28	36	79	61		40	82	72	66		17	24	13	19		75	93	70	76		34	92	32	58		25	31	39	38		51	35	24	81		58	66	33	80		65	49
b3e9b641b57872026412d490cbc468d1	d__Bacteria	p__Pseudomonadota	c__AlphaPseudomonadota	o__Sphingomonadales	f__Sphingomonadaceae	g__Sphingomonas	s__Sphingomonas_sp._RHLT1-26-1	40	34	21	26		33	64	60	51		28	31	0	21		100	168	150	151		0	0	0	16		24	27	46	30		91	89	0	138		22	12	25	64		0	27
9307b388ab801ca1c727af10f8023ae8	d__Bacteria	p__Pseudomonadota	c__AlphaPseudomonadota	o__Rhizobiales	f__Rhizobiales_unclassified	g__Rhizobiales_unclassified	s__Rhizobiales_unclassified	35	40	25	33		44	68	48	69		58	72	23	50		32	29	48	35		43	37	73	74		63	46	65	65		48	41	22	72		43	42	34	52		69	69
961f2becef6912795fe0c1cc16e12a31	d__Bacteria	p__Chloroflexi	c__KD4-96	o__KD4-96_unclassified	f__KD4-96_unclassified	g__KD4-96_unclassified	s__KD4-96_unclassified	42	0	106	180		28	50	39	44		47	60	0	37		80	67	41	58		77	74	23	53		62	81	72	74		68	86	31	71		40	36	33	33		86	56
309a1e89e65602d53f1f5dafd33342e2	d__Bacteria	p__Pseudomonadota	c__AlphaPseudomonadota	o__Rhizobiales	f__Beijerinckiaceae	g__Methylobacterium	s__Methylobacterium_unclassified	77	61	99	72		65	118	60	92		6	28	10	13		84	119	79	106		52	69	30	69		18	36	16	10		51	59	19	62		38	44	43	74		15	34
8e5b2bb5844566db2ecf81b3d6fa2cbf	d__Bacteria	p__Actinomycetota	c__Thermoleophilia	o__Solirubrobacterales	f__67-14	g__67-14_unclassified	s__67-14_unclassified	39	45	36	0		37	33	33	38		64	76	47	68		92	86	78	83		50	46	45	49		85	91	89	63		38	35	38	65		29	25	47	36		67	39
659d700e0480b404d8c0e091ee19b411	d__Bacteria	p__Pseudomonadota	c__GammaPseudomonadota	o__BetaPseudomonadotales	f__SC-I-84	g__SC-I-84_unclassified	s__SC-I-84_unclassified	67	85	80	77		53	94	49	154		0	0	0	0		0	0	46	18		47	23	82	87		15	0	15	0		89	67	37	86		92	74	33	88		57	66
4b4fecd6870ac5e863af1d7e41b66d8c	d__Bacteria	p__Chloroflexi	c__Chloroflexia	o__Thermomicrobiales	f__JG30-KF-CM45	g__JG30-KF-CM45_unclassified	s__JG30-KF-CM45_unclassified	81	77	97	97		50	75	61	67		34	71	0	41		59	81	59	99		45	70	68	41		43	61	53	52		62	45	17	59		66	56	66	55		52	42
b5b4d1753b9472a14ab999c8afa0a08d	d__Bacteria	p__Actinomycetota	c__Rubrobacteria	o__Rubrobacterales	f__Rubrobacterales_unclassified	g__Rubrobacterales_unclassified	s__Rubrobacterales_unclassified	56	41	73	63		51	52	58	52		24	38	0	21		31	43	31	59		51	73	66	73		46	29	43	57		76	78	0	95		45	51	58	63		50	49
b757da9aab56247367c4be7bb9cd0a8a	d__Bacteria	p__Pseudomonadota	c__GammaPseudomonadota	o__Xanthomonadales	f__Xanthomonadaceae	g__Lysobacter	s__Lysobacter_unclassified	18	0	0	0		76	57	37	29		84	44	64	92		46	58	57	53		0	31	42	13		88	102	238	79		72	66	27	107		27	18	21	43		32	94
4abe010b0d93888c3cd38b1f143f4638	d__Bacteria	p__Actinomycetota	c__Actinomycetota	o__Micromonosporales	f__Micromonosporaceae	g__Dactylosporangium	s__Dactylosporangium_unclassified	52	57	59	32		44	43	21	31		27	20	20	41		35	66	45	94		78	151	37	78		19	49	34	23		73	72	60	53		138	64	60	62		51	19
d60f5b0e9d8b7216feda265f51c8cbfa	d__Bacteria	p__Acidobacteria	c__Subgroup_6	o__Subgroup_6_unclassified	f__Subgroup_6_unclassified	g__Subgroup_6_unclassified	s__Subgroup_6_unclassified	51	59	0	35		70	20	50	54		83	84	63	70		48	47	39	55		0	34	42	0		81	60	57	66		83	67	0	77		28	0	25	36		77	108
0a7dd7d7500f3cd873b9d287488a8ca6	d__Bacteria	p__Actinomycetota	c__Thermoleophilia	o__Gaiellales	f__Gaiellaceae	g__Gaiella	s__Gaiella_unclassified	107	123	56	53		128	175	170	157		0	0	0	0		0	0	0	0		171	76	254	140		0	0	0	0		19	0	0	0		55	47	37	76		0	0
690167b35a353a1cf207961f4aacc65a	d__Bacteria	p__Pseudomonadota	c__AlphaPseudomonadota	o__Sphingomonadales	f__Sphingomonadaceae	g__Sphingomonas	s__uncultured_Sphingomonas_sp.	0	0	0	0		0	44	74	0		0	0	0	0		234	269	261	350		0	63	31	49		0	0	0	0		0	0	0	30		0	0	0	33		16	22
9f86ac2035d539286b2cfd95c73617f6	d__Bacteria	p__Actinomycetota	c__Thermoleophilia	o__Gaiellales	f__Gaiellaceae	g__Gaiella	s__Gaiella_unclassified	52	36	30	40		14	31	26	70		105	168	39	87		22	33	42	30		27	30	39	47		129	112	126	105		36	39	15	37		35	16	21	24		115	75
374c5b2e18f5b17b940837aa24372d4f	d__Bacteria	p__Pseudomonadota	c__AlphaPseudomonadota	o__Rhizobiales	f__Xanthobacteraceae	g__Bradyrhizobium	s__Bradyrhizobium_unclassified	87	84	56	65		72	56	45	63		30	29	0	23		0	0	0	0		91	72	85	94		37	26	26	46		42	42	0	29		55	28	0	68		83	79
43a08ea9d99c8acb37ad310bdb0f2896	d__Bacteria	p__Chloroflexi	c__KD4-96	o__KD4-96_unclassified	f__KD4-96_unclassified	g__KD4-96_unclassified	s__KD4-96_unclassified	0	0	0	0		45	46	22	39		126	159	68	116		149	88	87	109		0	0	37	0		110	72	126	112		38	39	20	57		25	0	18	29		60	49
e81b3bc87d04f3d07e45444c846e2c75	d__Bacteria	p__Acidobacteria	c__Subgroup_6	o__Subgroup_6_unclassified	f__Subgroup_6_unclassified	g__Subgroup_6_unclassified	s__Subgroup_6_unclassified	22	19	0	24		17	24	71	88		156	113	86	130		59	42	69	61		0	0	0	0		103	93	120	111		50	69	63	63		14	0	0	21		61	96
d1fdda3bb5124d861734e6d621ab81e1	d__Bacteria	p__Actinomycetota	c__Thermoleophilia	o__Gaiellales	f__Gaiellales_unclassified	g__Gaiellales_unclassified	s__Gaiellales_unclassified	57	52	57	38		44	59	69	48		31	41	16	23		16	20	22	30		88	74	60	88		43	24	39	18		67	72	44	131		61	47	44	39		52	37
34bd5a925c1c9bbd21ed956019c25e71	d__Bacteria	p__Pseudomonadota	c__DeltaPseudomonadota	o__Myxococcales	f__Polyangiaceae	g__Aetherobacter	s__Aetherobacter_unclassified	34	0	57	44		54	36	62	57		31	94	0	42		60	50	40	43		42	54	84	55		72	35	60	56		53	76	64	75		51	29	35	62		59	0
fa4cf68a25b5b551b72db58ee681d67d	d__Bacteria	p__Acidobacteria	c__Subgroup_6	o__Subgroup_6_unclassified	f__Subgroup_6_unclassified	g__Subgroup_6_unclassified	s__Subgroup_6_unclassified	29	30	0	44		73	64	58	82		104	85	41	55		106	99	96	119		51	0	83	47		62	53	58	57		56	67	0	55		33	21	23	54		65	53
89d10c010b2d959ce96f40d66d07eb52	d__Bacteria	p__Acidobacteria	c__Subgroup_6	o__Subgroup_6_unclassified	f__Subgroup_6_unclassified	g__Subgroup_6_unclassified	s__Subgroup_6_unclassified	81	104	71	96		119	71	48	43		0	0	0	0		31	0	36	17		92	58	91	64		0	0	0	0		53	55	30	50		94	58	110	101		33	47
f68e1dda791c2aa88f75fc71d1becd24	d__Bacteria	p__Actinomycetota	c__Thermoleophilia	o__Gaiellales	f__Gaiellaceae	g__Gaiella	s__Gaiella_unclassified	52	76	44	43		51	71	69	95		14	22	0	0		0	36	25	25		59	66	109	63		0	0	0	0		81	69	73	68		47	47	42	100		37	22
7bea72d8a5d6f0def624ab36da9ee2b7	d__Bacteria	p__Actinomycetota	c__Actinomycetota	o__Streptomycetales	f__Streptomycetaceae	g__Streptomyces	s__Streptomyces_violascens	89	37	45	35		0	43	72	0		81	95	36	52		218	164	239	235		0	0	0	37		58	38	58	57		0	36	0	0		24	0	0	0		57	52
d52c105b9586ddf8b1adf5800d7820db	d__Bacteria	p__Actinomycetota	c__Actinomycetota	o__Kineosporiales	f__Kineosporiaceae	g__Kineosporia	s__uncultured_Kineosporia_sp.	12	21	109	80		43	6	7	12		15	0	0	10		32	193	50	112		26	74	16	111		22	43	107	19		57	172	15	37		257	11	17	32		27	45
677f5425fa48eb86c72fd76cbf10fa22	d__Bacteria	p__Chloroflexi	c__Ktedonobacteria	o__Ktedonobacterales	f__JG30-KF-AS9	g__JG30-KF-AS9_unclassified	s__JG30-KF-AS9_unclassified	183	159	230	159		52	65	16	49		0	2	0	0		4	5	27	0		105	57	42	92		0	0	0	0		35	31	10	35		120	339	26	98		8	11
9be6b9155e116fa92bdea784765acef7	d__Bacteria	p__Acidobacteria	c__Subgroup_6	o__Subgroup_6_unclassified	f__Subgroup_6_unclassified	g__Subgroup_6_unclassified	s__Subgroup_6_unclassified	0	0	0	0		0	0	85	71		152	112	62	147		72	39	31	43		0	0	0	0		75	77	57	127		84	112	0	83		0	0	0	0		101	104
ae614740509864ffce4a5216cf25c955	d__Bacteria	p__Bacillota	c__Bacilli	o__Bacillales	f__Bacillaceae	g__Bacillus	s__Bacillus_sp._KP024r	55	0	0	0		62	35	74	45		62	58	59	42		111	95	51	120		21	55	35	0		64	50	65	62		52	40	0	75		67	0	48	44		53	41
b1fdfd187d191bf912e27fd02d28519f	d__Bacteria	p__Actinomycetota	c__Thermoleophilia	o__Gaiellales	f__Gaiellales_unclassified	g__Gaiellales_unclassified	s__Gaiellales_unclassified	29	0	0	0		0	9	14	27		156	201	87	100		61	49	39	88		5	5	0	0		179	174	194	169		14	19	0	26		0	0	4	0		79	82
cb67f2dff79b4748e737cb97b2277c76	d__Bacteria	p__Actinomycetota	c__Actinomycetota	o__Micrococcales	f__Microbacteriaceae	g__Agromyces	s__Agromyces_sp.	33	28	34	40		36	70	58	55		53	82	0	57		32	58	60	73		39	37	36	43		47	53	61	73		94	116	33	63		48	35	26	45		54	44
3cc194d0119455313061d4c14bf9cd2c	d__Bacteria	p__Acidobacteria	c__Subgroup_6	o__Subgroup_6_unclassified	f__Subgroup_6_unclassified	g__Subgroup_6_unclassified	s__Subgroup_6_unclassified	55	0	104	180		89	48	0	0		0	0	0	0		53	32	46	35		137	87	0	92		34	0	37	35		44	0	88	0		79	52	0	64		114	129
fa19c35018915acabf90680aa6510387	d__Bacteria	p__Gemmatimonadetes	c__Gemmatimonadetes	o__Gemmatimonadales	f__Gemmatimonadaceae	g__Gemmatimonadaceae_unclassified	s__Gemmatimonadaceae_unclassified	42	98	100	65		94	182	157	65		0	0	0	15		0	0	0	0		50	45	73	69		0	0	0	0		81	31	60	59		102	96	127	141		54	29
477e328b3b1835b7ead9de35f4753759	d__Bacteria	p__Pseudomonadota	c__AlphaPseudomonadota	o__Rhizobiales	f__Rhizobiaceae	g__Pseudaminobacter	s__Pseudaminobacter_unclassified	30	29	34	42		54	62	69	69		86	87	0	77		47	53	53	64		39	27	39	43		60	68	76	82		33	76	34	90		39	30	41	47		68	50
8019f6867fc58a8ffce7d07bd7d6b71e	d__Bacteria	p__Acidobacteria	c__Subgroup_6	o__Subgroup_6_unclassified	f__Subgroup_6_unclassified	g__Subgroup_6_unclassified	s__Subgroup_6_unclassified	48	58	71	128		80	62	32	34		36	47	0	43		32	25	36	31		113	115	29	82		40	29	37	16		68	41	0	28		58	43	78	43		58	68
76984d9b7167fa6368c539b851f2be93	d__Bacteria	p__Chloroflexi	c__Gitt-GS-136	o__Gitt-GS-136_unclassified	f__Gitt-GS-136_unclassified	g__Gitt-GS-136_unclassified	s__Gitt-GS-136_unclassified	34	16	16	17		9	27	21	33		126	165	61	121		77	56	89	77		0	20	0	17		92	71	85	90		43	56	0	55		9	8	0	0		76	78
e92efb327125ff9792ef2a72e76b11aa	d__Bacteria	p__Chloroflexi	c__Chloroflexi_unclassified	o__Chloroflexi_unclassified	f__Chloroflexi_unclassified	g__Chloroflexi_unclassified	s__Chloroflexi_unclassified	63	65	51	58		74	69	99	45		33	39	25	39		31	0	59	39		32	51	29	48		28	50	41	44		30	55	34	76		78	41	37	82		57	29
3362027d7c7068ee87bd202a631750dc	d__Bacteria	p__Chloroflexi	c__Anaerolineae	o__RBG-13-54-9	f__RBG-13-54-9_unclassified	g__RBG-13-54-9_unclassified	s__RBG-13-54-9_unclassified	41	41	25	31		59	57	43	67		67	59	17	57		47	32	71	35		44	36	46	64		53	43	44	57		50	80	25	57		47	24	37	51		53	76
66ab2a2b4e2226a8f2b120292bc2c6cd	d__Bacteria	p__Actinomycetota	c__MB-A2-108	o__MB-A2-108_unclassified	f__MB-A2-108_unclassified	g__MB-A2-108_unclassified	s__MB-A2-108_unclassified	43	0	30	0		7	10	56	63		71	101	31	70		39	59	51	44		6	23	7	17		134	142	135	134		34	65	20	110		0	5	0	9		61	63
88de298c6b323bafc125d708809803b9	d__Bacteria	p__Acidobacteria	c__Subgroup_5	o__Subgroup_5_unclassified	f__Subgroup_5_unclassified	g__Subgroup_5_unclassified	s__Subgroup_5_unclassified	42	29	19	0		59	72	58	96		67	47	9	44		44	41	57	44		67	53	78	46		34	38	50	35		63	65	0	85		47	47	52	74		46	51
669ef9ccfc60587ae636e1ce2d2f9a0f	d__Bacteria	p__Actinomycetota	c__Actinomycetota	o__Actinomycetota _unclassified	f__Actinomycetota _unclassified	g__Actinomycetota _unclassified	s__Actinomycetota _unclassified	33	37	30	33		37	36	39	59		45	71	44	62		22	20	37	30		52	36	36	45		55	66	57	72		51	49	0	65		29	27	35	25		100	81
6981d37334ca271e181e0b64f12b01ae	d__Bacteria	p__Pseudomonadota	c__AlphaPseudomonadota	o__Sphingomonadales	f__Sphingomonadaceae	g__Sphingomonas	s__Sphingomonas_sp.	15	0	17	0		48	100	49	107		67	18	16	40		45	22	53	43		14	23	35	62		62	72	106	71		74	72	0	100		36	28	27	56		66	110
d9b9df063f5a1ea3ab92ac92da2279d2	d__Bacteria	p__Actinomycetota	c__Thermoleophilia	o__Thermoleophilia_unclassified	f__Thermoleophilia_unclassified	g__Thermoleophilia_unclassified	s__Thermoleophilia_unclassified	55	0	0	0		0	44	53	51		68	63	37	70		96	122	104	109		0	30	22	16		103	125	106	87		34	50	0	56		0	0	0	26		39	27
92c29d2d693c92b1a640aea70434e88a	d__Bacteria	p__Actinomycetota	c__Thermoleophilia	o__Solirubrobacterales	f__Solirubrobacteraceae	g__Solirubrobacter	s__Solirubrobacter_unclassified	28	0	0	60		36	22	0	0		56	47	0	73		80	130	51	91		0	52	50	31		100	85	148	79		36	45	51	59		34	0	60	36		60	40
e6e57c26107207468660e16e3f0881cd	d__Bacteria	p__Pseudomonadota	c__AlphaPseudomonadota	o__Rhizobiales	f__Hyphomicrobiaceae	g__Devosia	s__uncultured_Devosia_sp.	77	42	63	55		22	41	23	29		97	54	18	48		52	70	91	96		49	28	32	53		33	43	31	40		51	80	15	54		92	47	23	64		32	63
8ef81c75b790b11b033de49b7b829e51	d__Bacteria	p__Chloroflexi	c__TK10	o__TK10_unclassified	f__TK10_unclassified	g__TK10_unclassified	s__TK10_unclassified	73	49	63	88		51	74	44	58		20	0	0	0		0	17	17	0		60	84	30	88		22	27	34	27		16	42	0	33		87	77	59	62		76	63
e6093d795da0a2bce45ae6d4279539d4	d__Bacteria	p__Pseudomonadota	c__AlphaPseudomonadota	o__Sphingomonadales	f__Sphingomonadaceae	g__Sphingomonas	s__Sphingomonas_sp._BR5-22	100	40	127	103		71	84	0	60		0	0	0	0		0	0	0	0		114	114	58	162		0	0	0	0		36	0	0	0		278	110	109	100		0	0
777e41cdebacc51369309279aa0e08ed	d__Bacteria	p__Gemmatimonadetes	c__Gemmatimonadetes	o__Gemmatimonadales	f__Gemmatimonadaceae	g__Gemmatimonas	s__uncultured_Gemmatimonas_sp.	64	36	37	24		19	49	0	46		0	0	0	0		66	97	86	65		29	120	34	75		4	0	0	0		0	10	0	0		47	75	25	38		26	38
df4d7f6b4f96b11e9c1a597526740cd6	d__Bacteria	p__Pseudomonadota	c__AlphaPseudomonadota	o__Rhizobiales	f__Hyphomicrobiaceae	g__Rhodoplanes	s__uncultured_Rhodoplanes_sp.	85	63	94	71		56	62	61	56		38	0	0	34		0	0	30	56		82	66	80	72		0	35	0	30		68	69	0	55		62	32	66	85		49	31
890e76fa482825380674e91042265157	d__Bacteria	p__Acidobacteria	c__Subgroup_6	o__Subgroup_6_unclassified	f__Subgroup_6_unclassified	g__Subgroup_6_unclassified	s__Subgroup_6_unclassified	49	49	27	37		74	50	94	90		0	0	0	0		9	0	24	0		46	19	103	28		0	0	0	0		120	116	69	93		47	32	25	47		53	92
36bb4e0630608c32e7b2a4b043c399c1	d__Bacteria	p__Actinomycetota	c__Thermoleophilia	o__Gaiellales	f__Gaiellales_unclassified	g__Gaiellales_unclassified	s__Gaiellales_unclassified	75	73	85	50		54	58	84	82		0	0	0	5		0	7	0	9		97	109	71	101		0	0	0	11		56	37	21	36		62	43	77	79		23	0
f9d501d493ca015e814bb69bf5ac1e2e	d__Bacteria	p__Actinomycetota	c__Thermoleophilia	o__Solirubrobacterales	f__Solirubrobacteraceae	g__Solirubrobacter	s__Solirubrobacter_unclassified	31	36	0	0		25	17	0	33		46	59	56	44		66	78	54	43		28	49	0	36		150	118	153	71		37	36	30	33		0	0	30	33		84	83
542b1dcc6de61619309ef1126acf169c	d__Bacteria	p__Gemmatimonadetes	c__Gemmatimonadetes	o__Gemmatimonadales	f__Gemmatimonadaceae	g__Gemmatimonas	s__Gemmatimonas_sp._URHD0086	0	88	178	148		52	68	0	0		10	0	0	0		0	16	98	0		134	0	89	0		18	23	23	0		0	23	44	0		100	74	45	104		79	47
dd5ca016af0befbb2f4d6b59f12fcd47	d__Bacteria	p__Actinomycetota	c__Thermoleophilia	o__Solirubrobacterales	f__Solirubrobacteraceae	g__JCM_18997	s__JCM_18997_unclassified	30	23	37	26		61	98	60	38		19	13	0	12		48	57	47	25		57	111	32	53		27	26	23	11		61	38	32	51		73	85	60	52		38	43
06d0dc4b2bded1551fbf7a5e0566e467	d__Bacteria	p__Actinomycetota	c__Thermoleophilia	o__Solirubrobacterales	f__Solirubrobacterales_unclassified	g__Solirubrobacterales_unclassified	s__Solirubrobacterales_unclassified	0	23	0	0		0	34	63	46		59	88	81	78		60	77	28	74		0	37	25	36		125	120	120	64		44	45	32	34		26	0	26	24		58	55
16d1a120814858711333153c85ac67d6	d__Bacteria	p__Actinomycetota	c__Actinomycetota	o__Corynebacteriales	f__Mycobacteriaceae	g__Mycobacterium	s__Mycobacterium_unclassified	33	63	49	50		0	0	39	34		76	101	68	59		62	68	68	71		29	37	45	28		44	49	48	81		0	0	0	0		0	0	42	35		41	30
e7d1d0a641c39cccfc7dd6be7ee9540e	d__Bacteria	p__Actinomycetota	c__Thermoleophilia	o__Solirubrobacterales	f__Solirubrobacteraceae	g__Solirubrobacter	s__Solirubrobacter_unclassified	0	0	0	0		0	0	0	0		81	105	88	95		86	104	63	85		0	0	0	0		186	166	214	111		0	48	0	39		0	0	0	0		68	76
35b68da71701471e2732fca02ced7b78	d__Bacteria	p__Acidobacteria	c__Subgroup_6	o__Subgroup_6_unclassified	f__Subgroup_6_unclassified	g__Subgroup_6_unclassified	s__Subgroup_6_unclassified	15	8	0	0		38	28	35	52		103	95	38	91		63	23	40	37		0	0	16	9		81	56	54	95		71	121	25	95		22	15	24	28		76	80
5af20894e5b8fdc448b07c5b285c023c	d__Bacteria	p__Acidobacteria	c__Subgroup_6	o__Subgroup_6_unclassified	f__Subgroup_6_unclassified	g__Subgroup_6_unclassified	s__Subgroup_6_unclassified	43	47	46	39		118	144	108	118		0	0	0	0		0	0	0	0		88	67	121	72		0	0	0	0		83	66	0	71		120	57	56	141		0	23
36b2db60002f5bef0cb692edb6ea954f	d__Bacteria	p__Actinomycetota	c__Thermoleophilia	o__Solirubrobacterales	f__Solirubrobacterales_unclassified	g__Solirubrobacterales_unclassified	s__Solirubrobacterales_unclassified	0	0	51	0		28	56	0	32		52	73	0	63		56	84	50	69		0	46	0	39		91	90	95	93		49	42	0	65		30	0	44	33		100	72
1ed4c816ab40b2e725a96434c50ade4c	d__Bacteria	p__Actinomycetota	c__Actinomycetota	o__Actinomycetota _unclassified	f__Actinomycetota _unclassified	g__Actinomycetota _unclassified	s__Actinomycetota _unclassified	26	34	12	14		33	34	49	51		17	53	37	35		34	42	44	57		39	40	57	48		44	36	42	32		46	64	53	57		28	13	33	28		85	57
b146e8c6304b20a71de32e0b9259b65b	d__Bacteria	p__Actinomycetota	c__Thermoleophilia	o__Solirubrobacterales	f__Solirubrobacteraceae	g__Solirubrobacter	s__Solirubrobacter_unclassified	34	45	26	0		49	67	70	50		23	20	31	32		31	38	37	19		46	65	32	41		43	64	71	41		35	38	44	66		64	42	68	64		87	44
c24566a5608dfb7479ce14051e67420f	d__Bacteria	p__Pseudomonadota	c__AlphaPseudomonadota	o__Rhizobiales	f__Xanthobacteraceae	g__Pseudolabrys	s__Pseudolabrys_unclassified	54	68	104	75		58	58	71	34		0	0	0	0		0	0	0	0		116	57	132	98		26	0	0	0		16	0	37	23		48	30	35	57		53	40
a2f19510f4d40e612a00d149a2c2983c	d__Bacteria	p__Actinomycetota	c__Thermoleophilia	o__Gaiellales	f__Gaiellales_unclassified	g__Gaiellales_unclassified	s__Gaiellales_unclassified	55	55	37	47		93	49	110	81		0	0	0	0		0	0	0	0		121	81	78	119		0	0	0	0		42	16	98	11		123	92	95	83		0	0
03af5467987875df52bd91bb1bc87464	d__Bacteria	p__Pseudomonadota	c__DeltaPseudomonadota	o__Desulfarculales	f__Desulfarculaceae	g__Desulfarculaceae_unclassified	s__Desulfarculaceae_unclassified	90	0	75	46		98	85	107	62		0	0	0	0		0	0	0	0		71	52	199	80		0	0	0	0		48	42	76	34		51	22	55	52		0	0
1d413adf2cd4714f3b6435b8c402f7e7	d__Bacteria	p__Pseudomonadota	c__AlphaPseudomonadota	o__Dongiales	f__Dongiaceae	g__Dongia	s__Dongia_unclassified	33	36	20	14		40	38	42	42		54	54	0	60		37	19	83	35		22	22	56	27		63	57	64	73		36	61	14	51		25	0	12	27		79	90
8b0766d107153c82e4ab5f287749c893	d__Bacteria	p__Bacillota	c__Bacilli	o__Bacillales	f__Bacillaceae	g__Bacillus	s__uncultured_Bacillus_sp.	56	34	54	35		30	20	37	16		61	77	36	65		78	59	81	82		71	52	74	44		34	52	31	47		15	13	0	25		26	0	28	27		38	11
4f96c96662dd478bd39d1c584cc21638	d__Bacteria	p__Actinomycetota	c__Actinomycetota	o__Frankiales	f__Geodermatophilaceae	g__Geodermatophilus	s__Geodermatophilus_unclassified	37	25	28	28		55	30	57	21		12	20	24	17		81	90	42	108		21	65	21	40		13	35	29	31		65	44	17	62		61	42	69	50		52	37
923bcdb12be823448f9a24a5d9317952	d__Bacteria	p__Actinomycetota	c__Thermoleophilia	o__Gaiellales	f__Gaiellales_unclassified	g__Gaiellales_unclassified	s__Gaiellales_unclassified	0	0	0	0		0	0	0	20		88	66	73	73		61	72	72	94		0	0	0	0		120	173	106	115		30	41	0	63		0	0	0	0		72	83
a10796d45d76169cf14d48a5ecaedeef	d__Bacteria	p__Actinomycetota	c__Actinomycetota	o__Actinomycetota _unclassified	f__Actinomycetota _unclassified	g__Actinomycetota _unclassified	s__Actinomycetota _unclassified	76	69	88	82		63	86	0	66		0	0	0	0		0	0	0	0		107	98	91	112		15	8	0	12		48	0	0	36		125	90	64	76		39	27
323adbdcef06a4f172f39a8b1e2cde2f	d__Bacteria	p__Actinomycetota	c__Thermoleophilia	o__Solirubrobacterales	f__67-14	g__67-14_unclassified	s__67-14_unclassified	57	60	95	65		70	52	87	90		0	0	0	0		0	0	24	0		72	67	87	53		0	23	0	0		49	44	29	45		86	28	59	67		0	0
61e294ed87c31aca504e7afa077ed8ab	d__Bacteria	p__Pseudomonadota	c__GammaPseudomonadota	o__Steroidobacterales	f__Steroidobacteraceae	g__Steroidobacteraceae_unclassified	s__Steroidobacteraceae_unclassified	18	20	0	18		18	33	24	44		78	92	35	109		60	66	65	63		10	0	0	13		97	69	108	103		26	55	27	74		0	13	0	0		58	57
618eac27434a7743becf8f7bb8886477	d__Bacteria	p__Actinomycetota	c__Actinomycetota	o__Frankiales	f__Acidothermaceae	g__Acidothermus	s__Acidothermus_unclassified	58	67	118	74		62	55	44	32		0	0	0	0		0	0	0	14		90	52	65	95		9	0	6	0		24	0	31	16		44	55	28	37		0	9
9f612d4753518e1546abbaf81ae691ba	d__Bacteria	p__Pseudomonadota	c__GammaPseudomonadota	o__BetaPseudomonadotales	f__Nitrosomonadaceae	g__MND1	s__MND1_unclassified	49	36	35	33		36	99	0	27		9	14	0	0		115	115	143	154		39	37	21	37		29	0	16	22		0	0	0	24		71	51	45	54		60	62
bed4d6168ac9004a8fe6da7fbc96b8a5	d__Bacteria	p__Acidobacteria	c__Holophagae	o__Subgroup_7	f__Subgroup_7_unclassified	g__Subgroup_7_unclassified	s__Subgroup_7_unclassified	20	29	7	7		97	140	88	173		0	0	0	0		0	0	0	0		42	35	107	60		0	0	0	0		108	74	67	59		113	54	121	119		0	0
58fda8192ee1b426f57d021902aed9db	d__Bacteria	p__Acidobacteria	c__Subgroup_6	o__Subgroup_6_unclassified	f__Subgroup_6_unclassified	g__Subgroup_6_unclassified	s__Subgroup_6_unclassified	53	106	37	78		61	74	60	80		0	13	0	36		0	0	0	0		67	53	89	85		0	0	0	0		39	65	20	36		54	20	49	84		38	65
8f11af15abdf5815cc0c0b504250191a	d__Bacteria	p__Pseudomonadota	c__GammaPseudomonadota	o__BetaPseudomonadotales	f__Nitrosomonadaceae	g__Nitrosospira	s__Nitrosospira_unclassified	43	0	0	0		43	111	28	56		25	14	14	13		189	205	178	165		0	0	0	0		12	8	30	9		29	34	0	43		60	47	46	63		0	31
f4d46a683ba88f1a7fd97bbbc45b722f	d__Bacteria	p__Chloroflexi	c__TK10	o__TK10_unclassified	f__TK10_unclassified	g__TK10_unclassified	s__TK10_unclassified	0	59	45	42		27	34	56	56		46	40	23	55		37	31	58	39		22	0	0	29		47	49	37	49		62	89	35	50		17	27	20	42		62	75
5ccb72b5c9414e0e894be22ce02422e6	d__Bacteria	p__Actinomycetota	c__Actinomycetota	o__Pseudonocardiales	f__Pseudonocardiaceae	g__Amycolatopsis	s__Amycolatopsis_sp._CC_0574	153	98	54	40		48	78	29	34		42	15	0	13		12	11	177	94		49	26	9	50		10	0	0	7		14	16	11	0		93	297	12	55		235	29
a6b8b511982d6264cf252b8e4ac3428f	d__Bacteria	p__Pseudomonadota	c__AlphaPseudomonadota	o__Sphingomonadales	f__Sphingomonadaceae	g__Sphingomonas	s__uncultured_Sphingomonas_sp.	26	36	34	25		52	159	27	62		0	0	0	0		28	45	109	70		30	50	0	82		0	0	0	0		29	44	0	34		88	103	43	91		29	36
c9ecde3078530917ba1705bb59041b8a	d__Bacteria	p__Actinomycetota	c__Actinomycetota	o__Frankiales	f__Frankiaceae	g__Jatrophihabitans	s__Jatrophihabitans_unclassified	79	69	93	96		47	69	72	62		0	5	0	3		7	0	7	6		84	66	62	70		6	0	0	0		43	40	24	47		77	81	73	67		10	11
142ec4134b05204082764030a1b2f2d5	d__Bacteria	p__Actinomycetota	c__Actinomycetota	o__Propionibacteriales	f__Nocardioidaceae	g__Nocardioides	s__Nocardioides_unclassified	0	0	0	0		16	0	86	33		54	102	43	47		93	127	74	193		0	0	0	0		78	95	106	72		49	54	0	55		0	0	0	0		31	15
b231494883db5c32fc32f7856112fcb7	d__Bacteria	p__Actinomycetota	c__Actinomycetota	o__Geodermatophilales	f__Geodermatophilaceae	g__Geodermatophilaceae_unclassified	s__Geodermatophilaceae_unclassified	51	46	80	98		48	52	64	35		0	0	0	13		34	26	22	25		27	91	19	52		17	0	10	0		64	50	23	50		115	67	86	58		44	39
54651aef844df42a573e4c71c53fc2b5	d__Bacteria	p__Verrucomicrobia	c__Verrucomicrobiae	o__Chthoniobacterales	f__Chthoniobacteraceae	g__Candidatus_Udaeobacter	s__Candidatus_Udaeobacter_unclassified	53	74	45	29		46	38	58	52		20	0	0	0		15	0	13	19		93	85	129	46		0	0	0	21		35	43	54	44		51	0	58	48		22	26
455f8d368e8ecc2f97d1ed7acefb7724	d__Bacteria	p__Actinomycetota	c__Actinomycetota	o__Actinomycetota _unclassified	f__Actinomycetota _unclassified	g__Actinomycetota _unclassified	s__Actinomycetota _unclassified	20	17	0	0		12	12	26	14		59	87	44	64		69	63	37	80		0	6	0	9		82	116	126	82		50	54	32	97		17	0	33	15		84	62
1004bd3c801130297cf3635b9d6b7853	d__Bacteria	p__Rokubacteria	c__NC10	o__Rokubacteriales	f__Rokubacteriales_unclassified	g__Rokubacteriales_unclassified	s__Rokubacteriales_unclassified	63	74	41	34		38	23	32	46		77	54	40	73		17	24	19	22		42	15	62	24		46	39	19	53		23	26	38	21		12	23	0	34		23	22
1618609b04306d1aa878486c8fa0e4e3	d__Bacteria	p__Chloroflexi	c__Ktedonobacteria	o__C0119	f__C0119_unclassified	g__C0119_unclassified	s__C0119_unclassified	11	16	8	19		9	19	11	9		86	63	38	51		161	186	138	163		6	11	0	13		72	67	48	54		20	20	0	22		5	0	6	11		37	34
50ad74de438c2bff451f72f0accea0d3	d__Bacteria	p__Pseudomonadota	c__GammaPseudomonadota	o__BetaPseudomonadotales	f__SC-I-84	g__SC-I-84_unclassified	s__SC-I-84_unclassified	49	52	64	58		54	88	33	54		8	7	0	12		15	19	25	10		77	70	71	86		8	9	8	15		31	19	32	21		62	49	63	65		31	37
a3432f50cad65f048f79055d31e113e1	d__Bacteria	p__Actinomycetota	c__Actinomycetota	o__Micrococcales	f__Intrasporangiaceae	g__Intrasporangiaceae_unclassified	s__Intrasporangiaceae_unclassified	35	41	34	25		54	63	51	54		40	23	26	39		30	21	39	27		40	46	32	54		61	49	48	59		59	46	26	48		38	48	0	31		61	54
a154d5b1a065884c395bf5417b056bc9	d__Bacteria	p__Verrucomicrobia	c__Verrucomicrobiae	o__Chthoniobacterales	f__Chthoniobacteraceae	g__Candidatus_Udaeobacter	s__Candidatus_Udaeobacter_unclassified	51	50	48	46		31	42	38	45		0	0	0	0		0	0	11	0		126	79	166	71		0	0	0	0		16	11	14	17		45	26	48	37		10	18
04a57a4ba109e887730e1acbedf36a5a	d__Bacteria	p__Pseudomonadota	c__AlphaPseudomonadota	o__Rhizobiales	f__Hyphomicrobiaceae	g__Pedomicrobium	s__uncultured_Pedomicrobium_sp.	24	24	17	12		60	50	62	73		49	40	31	47		0	0	18	16		70	31	67	23		33	29	23	52		62	88	35	90		39	34	0	61		51	60
f1cf4088cd7a15f6b39caf2f466ac65b	d__Bacteria	p__Gemmatimonadetes	c__Gemmatimonadetes	o__Gemmatimonadales	f__Gemmatimonadaceae	g__Gemmatimonas	s__uncultured_Gemmatimonas_sp.	28	38	22	14		60	129	36	56		0	0	0	0		20	13	28	14		35	26	42	52		0	0	7	0		99	96	0	137		62	36	52	132		83	95
f6876d8c0bdafb20c93b5052d3ee55d6	d__Bacteria	p__Acidobacteria	c__Acidobacteria_unclassified	o__Acidobacteria_unclassified	f__Acidobacteria_unclassified	g__Acidobacteria_unclassified	s__Acidobacteria_unclassified	48	40	22	42		47	50	50	63		46	44	21	41		26	22	28	18		41	39	32	41		61	44	53	69		48	57	33	44		47	17	33	45		67	68
aad12d128d47b829c381e6e205b93ad5	d__Bacteria	p__Pseudomonadota	c__GammaPseudomonadota	o__BetaPseudomonadotales	f__Nitrosomonadaceae	g__MND1	s__MND1_unclassified	23	15	11	19		81	37	54	65		42	60	14	50		33	41	36	45		14	0	60	39		75	68	25	58		90	90	51	92		30	29	18	32		40	37
10c659434890ef3381412e9d9194794a	d__Bacteria	p__Pseudomonadota	c__DeltaPseudomonadota	o__Desulfarculales	f__Desulfarculaceae	g__Desulfarculaceae_unclassified	s__Desulfarculaceae_unclassified	22	22	0	0		48	39	68	97		47	0	0	65		17	11	35	0		26	12	106	26		57	40	33	60		64	64	25	72		45	15	0	61		73	84
1fe59c1ac1a0ef1b597b76c2b00d6478	d__Bacteria	p__Acidobacteria	c__Subgroup_6	o__Subgroup_6_unclassified	f__Subgroup_6_unclassified	g__Subgroup_6_unclassified	s__Subgroup_6_unclassified	17	0	10	0		0	13	0	51		111	108	80	135		56	52	40	71		0	0	0	0		91	84	68	128		26	42	0	62		0	0	9	0		59	75
fc257737924bab584467f74aee1dc36b	d__Bacteria	p__Actinomycetota	c__Actinomycetota	o__Frankiales	f__Nakamurellaceae	g__Nakamurella	s__Nakamurella_unclassified	59	44	53	52		42	47	39	32		39	27	29	31		37	57	39	43		46	73	20	50		28	29	24	36		44	35	15	28		79	49	36	55		28	22
044bada4483e14e502adfe81956b08e7	d__Bacteria	p__Actinomycetota	c__Actinomycetota	o__Streptomycetales	f__Streptomycetaceae	g__Streptomyces	s__Streptomyces_sp._RB_3-6-13	73	48	56	51		51	89	56	53		11	44	0	11		10	81	17	20		58	48	47	78		0	0	0	0		54	32	0	49		87	63	80	66		0	44
b3b6a79b24dfe479adb45d7f4ce7263b	d__Bacteria	p__Pseudomonadota	c__BetaPseudomonadota	o__Burkholderiales	f__Alcaligenaceae	g__Azohydromonas	s__Azohydromonas_sp._UCM-F25	62	58	48	0		58	87	78	51		82	78	0	85		59	0	0	56		0	0	78	72		43	0	0	0		92	77	0	74		24	60	56	45		0	0
5d057bd02797fd63824e189feb6a8346	d__Bacteria	p__Planctomycetes	c__Phycisphaerae	o__Tepidisphaerales	f__WD2101_soil_group	g__WD2101_soil_group_unclassified	s__WD2101_soil_group_unclassified	43	64	58	61		52	54	30	22		28	16	0	25		28	22	51	23		39	52	61	62		29	27	41	20		59	39	20	46		40	36	41	91		40	79
76f218da52fc9578de6d2c832a6c5b8e	d__Bacteria	p__Actinomycetota	c__Actinomycetota	o__Propionibacteriales	f__Nocardioidaceae	g__Nocardioides	s__Nocardioides_unclassified	10	0	0	13		59	17	35	20		34	44	20	39		157	138	41	150		9	72	16	15		41	57	75	28		78	54	15	83		46	12	29	37		41	22
9542cea4bbb5c0c46aed0b39114ab162	d__Bacteria	p__Actinomycetota	c__Thermoleophilia	o__Gaiellales	f__Gaiellales_unclassified	g__Gaiellales_unclassified	s__Gaiellales_unclassified	58	77	70	53		59	75	70	48		0	0	0	0		0	0	0	0		68	72	46	110		0	0	0	0		43	28	46	38		79	59	56	48		23	20
bf981d491f31ae07e725d9af65538c34	d__Bacteria	p__Pseudomonadota	c__AlphaPseudomonadota	o__Rhizobiales	f__Hyphomicrobiaceae	g__Rhodoplanes	s__uncultured_Rhodoplanes_sp.	54	56	55	77		55	67	52	60		0	37	0	14		26	17	28	0		80	32	71	59		0	20	32	0		32	17	56	44		43	21	33	59		38	0
2d181e95ff098d6202c930ec9c20ced6	d__Bacteria	p__Pseudomonadota	c__GammaPseudomonadota	o__Xanthomonadales	f__Xanthomonadaceae	g__Lysobacter	s__Lysobacter_sp._KC-EP-S8	22	10	7	12		33	24	47	85		63	29	25	88		15	6	44	16		31	17	68	14		49	52	247	41		58	69	22	59		18	15	8	54		20	80
ffaab97d0298a0af829129c00359bda0	d__Bacteria	p__Chloroflexi	c__Ktedonobacteria	o__C0119	f__C0119_unclassified	g__C0119_unclassified	s__C0119_unclassified	47	48	29	21		26	53	35	72		49	44	26	51		41	37	58	49		33	53	29	36		25	21	33	40		28	53	10	55		28	27	29	36		75	55
b40e445e1ad7edc719d9c2c850533e7c	d__Bacteria	p__Actinomycetota	c__Actinomycetota	o__Propionibacteriales	f__Nocardioidaceae	g__Nocardioides	s__Nocardioides_sp.	20	30	45	39		40	36	32	34		39	38	35	46		71	57	25	50		21	44	20	27		39	69	106	48		43	48	17	68		47	17	27	38		70	38
edc1fce5b057204a76312d8eff5aaf8a	d__Bacteria	p__Acidobacteria	c__Subgroup_6	o__Subgroup_6_unclassified	f__Subgroup_6_unclassified	g__Subgroup_6_unclassified	s__Subgroup_6_unclassified	27	43	37	54		60	65	49	78		0	31	0	40		31	31	37	38		35	37	42	43		0	0	0	31		64	75	61	60		33	31	74	78		80	74
99122556e1c54f1d7264df62e2ea0637	d__Bacteria	p__Acidobacteria	c__Subgroup_6	o__Subgroup_6_unclassified	f__Subgroup_6_unclassified	g__Subgroup_6_unclassified	s__Subgroup_6_unclassified	0	31	0	0		50	47	87	37		104	97	79	83		0	27	22	38		0	25	54	0		78	76	46	101		48	55	37	0		42	34	0	39		50	44
ba2b68eb6dd9c09058a701f230afcbad	d__Bacteria	p__Actinomycetota	c__Actinomycetota	o__Actinomycetota _unclassified	f__Actinomycetota _unclassified	g__Actinomycetota _unclassified	s__Actinomycetota _unclassified	41	0	0	0		0	20	0	28		100	73	85	77		87	80	60	108		0	0	0	14		113	84	115	93		22	33	0	26		0	0	0	0		49	53
e2b973b6005a4ab774bbc53a1c12ce30	d__Bacteria	p__Actinomycetota	c__Thermoleophilia	o__Solirubrobacterales	f__Solirubrobacteraceae	g__Solirubrobacter	s__Solirubrobacter_unclassified	28	57	0	0		0	30	90	48		0	28	86	0		58	66	39	72		60	98	0	35		37	81	103	56		48	35	0	50		37	53	0	39		51	51
27a98f4cf0530948761f487c5a63a1ec	d__Bacteria	p__Acidobacteria	c__Blastocatellia_(Subgroup_4)	o__Blastocatellales	f__Blastocatellaceae	g__Tellurimicrobium	s__Tellurimicrobium_unclassified	56	39	58	65		52	50	52	30		0	0	0	12		18	33	35	48		48	108	41	91		10	7	19	12		25	13	0	32		114	44	82	99		31	25
11627f0355a70dd41d81f9f1da617524	d__Bacteria	p__Actinomycetota	c__Thermoleophilia	o__Solirubrobacterales	f__67-14	g__67-14_unclassified	s__67-14_unclassified	0	27	0	0		9	0	0	0		24	0	0	25		0	0	0	0		0	0	18	0		26	0	0	0		0	0	0	0		0	25	0	18		0	0
8b84c40b21dc36a3faf8c591d779f2b8	d__Bacteria	p__Chloroflexi	c__TK10	o__TK10_unclassified	f__TK10_unclassified	g__TK10_unclassified	s__TK10_unclassified	29	32	34	35		54	55	65	79		21	23	0	22		24	33	31	24		34	47	23	45		25	16	10	9		61	71	51	27		44	36	41	51		36	35
d2af1abed05528cda4678d9cad44787a	d__Bacteria	p__Chloroflexi	c__Chloroflexia	o__Thermomicrobiales	f__JG30-KF-CM45	g__JG30-KF-CM45_unclassified	s__JG30-KF-CM45_unclassified	68	55	53	74		39	42	28	26		36	64	0	30		23	17	33	27		38	59	52	47		44	47	33	61		38	53	0	25		45	23	0	38		43	68
939605fc6584863c2fba905da80a9e49	d__Bacteria	p__Bacillota	c__Bacillota_unclassified	o__Bacillota_unclassified	f__Bacillota_unclassified	g__Bacillota_unclassified	s__Bacillota_unclassified	37	15	37	13		22	46	36	44		48	63	40	47		112	125	61	94		37	30	21	25		52	57	42	37		21	41	21	59		21	8	21	34		31	16
654a40a0de8f56d1903c0fd500261546	d__Bacteria	p__Acidobacteria	c__Blastocatellia_(Subgroup_4)	o__Pyrinomonadales	f__Pyrinomonadaceae	g__RB41	s__RB41_unclassified	56	50	50	49		94	70	76	98		25	0	0	45		0	0	12	0		66	41	71	57		0	0	0	0		62	48	35	44		68	58	77	101		0	47
1c8c37fc5c61833c791a8d666a5bfabd	d__Bacteria	p__Chloroflexi	c__Chloroflexia	o__Thermomicrobiales	f__JG30-KF-CM45	g__JG30-KF-CM45_unclassified	s__JG30-KF-CM45_unclassified	89	64	55	78		38	0	0	0		66	85	0	44		104	87	52	88		40	0	0	32		40	51	52	55		0	32	0	0		0	0	0	0		72	53
17955a9885d5dc368974d9c0192048bd	d__Bacteria	p__Planctomycetes	c__Planctomycetacia	o__Gemmatales	f__Gemmataceae	g__Gemmataceae_unclassified	s__Gemmataceae_unclassified	37	52	33	19		52	43	56	75		47	97	17	40		20	23	15	37		39	16	58	31		34	36	18	42		18	14	19	57		44	12	47	55		60	36
24cc36fb8970db3a097459a46aa465cf	d__Bacteria	p__Gemmatimonadetes	c__Gemmatimonadetes	o__Gemmatimonadales	f__Gemmatimonadaceae	g__Gemmatimonadaceae_unclassified	s__Gemmatimonadaceae_unclassified	31	27	30	22		76	183	69	56		0	0	0	0		0	0	0	0		69	49	47	84		0	0	0	0		57	20	0	45		170	80	106	104		22	36
d2e66902d9a7f6b68522b1eeb834bf69	d__Bacteria	p__Pseudomonadota	c__AlphaPseudomonadota	o__Caulobacterales	f__Caulobacteraceae	g__Phenylobacterium	s__Phenylobacterium_unclassified	37	41	35	43		68	62	34	40		13	0	11	20		0	0	42	0		46	36	73	80		51	38	0	32		0	56	33	63		82	38	0	59		67	73
609ee457fca85747563ee439f9647850	d__Bacteria	p__Actinomycetota	c__Actinomycetota	o__Frankiales	f__Frankiaceae	g__Jatrophihabitans	s__Jatrophihabitans_unclassified	42	66	40	39		18	45	49	51		14	29	35	12		31	20	0	32		47	50	33	43		26	25	35	25		33	0	0	44		42	0	50	65		86	86
e76ebd486a18f6f5ce4d1374be293f40	d__Bacteria	p__Actinomycetota	c__Thermoleophilia	o__Gaiellales	f__Gaiellales_unclassified	g__Gaiellales_unclassified	s__Gaiellales_unclassified	70	56	93	92		53	51	43	40		0	0	0	0		0	0	0	0		87	75	82	89		0	0	0	0		34	22	0	40		62	64	54	71		29	33
b707c45123c2c68343afb6a342de43a8	d__Bacteria	p__Chloroflexi	c__Ktedonobacteria	o__Ktedonobacterales	f__JG30-KF-AS9	g__JG30-KF-AS9_unclassified	s__JG30-KF-AS9_unclassified	165	83	129	95		39	73	28	42		0	0	0	0		0	4	66	13		55	36	41	57		0	3	0	0		37	19	9	33		126	194	37	75		30	17
bbac438d23028cc97eca644445bd4fed	d__Bacteria	p__Actinomycetota	c__Thermoleophilia	o__Solirubrobacterales	f__67-14	g__67-14_unclassified	s__67-14_unclassified	34	34	45	17		45	39	50	37		0	21	0	0		23	33	9	28		52	38	28	39		18	14	14	8		51	33	67	77		62	32	62	58		50	40
8b5de61b51fee6d382de99cffeca85bf	d__Bacteria	p__Pseudomonadota	c__AlphaPseudomonadota	o__Sphingomonadales	f__Sphingomonadaceae	g__Sphingomonas	s__uncultured_Sphingomonas_sp.	0	0	0	0		29	83	48	109		29	15	0	36		15	16	16	26		0	0	0	0		25	27	63	38		104	98	79	144		34	0	35	52		63	74
237458eef284bd3b9b2625cd412d8531	d__Bacteria	p__Pseudomonadota	c__GammaPseudomonadota	o__Xanthomonadales	f__Xanthomonadaceae	g__Xanthomonadaceae_unclassified	s__Xanthomonadaceae_unclassified	77	25	42	25		40	61	27	14		0	0	0	0		0	0	10	0		108	140	110	124		0	0	0	0		29	19	0	0		73	78	52	53		11	0
a0df6446e17aa0ac574bd217a2eb0577	d__Bacteria	p__Actinomycetota	c__Actinomycetota	o__Streptomycetales	f__Streptomycetaceae	g__Streptomyces	s__Streptomyces_sp._ERINLG-42	0	0	0	0		30	80	36	40		21	11	0	11		126	145	271	105		23	27	18	52		26	40	14	13		35	42	23	23		39	0	29	45		40	50
ad574a0549476e3fe09be14e6cbee475	d__Bacteria	p__Actinomycetota	c__Actinomycetota	o__Micrococcales	f__Cellulomonadaceae	g__Cellulomonas	s__Cellulomonas_chitinilytica	29	17	39	53		43	28	24	21		14	21	31	33		81	49	14	39		137	76	18	27		22	21	62	35		43	46	21	26		124	26	26	25		53	41
81e027b94e2efa465a8dab455ad08c9d	d__Bacteria	p__Planctomycetes	c__Planctomycetacia	o__Pirellulales	f__Pirellulaceae	g__Pirellula	s__Pirellula_unclassified	41	0	0	0		31	28	68	56		53	63	106	40		46	37	40	48		0	14	0	12		36	51	45	61		67	70	47	48		39	0	0	47		71	52
6ffe6bde365142ca943dd219d588fb95	d__Bacteria	p__Pseudomonadota	c__GammaPseudomonadota	o__BetaPseudomonadotales	f__Nitrosomonadaceae	g__Ellin6067	s__Ellin6067_unclassified	0	54	0	0		114	37	37	82		18	0	0	29		0	0	65	0		54	33	77	51		0	40	24	24		100	71	66	42		37	0	0	63		73	93
18e1df52ed26a94edf7a6ecc3173e963	d__Bacteria	p__Acidobacteria	c__Thermoanaerobaculia	o__Thermoanaerobaculales	f__Thermoanaerobaculaceae	g__Subgroup_10	s__Subgroup_10_unclassified	26	51	12	9		72	49	118	132		20	21	0	0		19	34	47	33		28	15	77	45		25	22	22	25		44	43	39	58		36	12	21	52		39	43
67970ddb0e2583791fe933ca8cccb444	d__Bacteria	p__Pseudomonadota	c__AlphaPseudomonadota	o__Sphingomonadales	f__Sphingomonadaceae	g__Sphingomonas	s__Sphingomonas_unclassified	0	0	0	0		0	0	0	0		80	36	53	97		109	148	154	148		0	0	0	0		89	83	119	100		8	0	0	0		0	0	0	0		87	106
0c9e26b7a686b7c96c80af4a0b90ddb6	d__Bacteria	p__Pseudomonadota	c__GammaPseudomonadota	o__BetaPseudomonadotales	f__SC-I-84	g__SC-I-84_unclassified	s__SC-I-84_unclassified	34	49	40	0		64	102	43	97		8	0	0	0		14	9	28	10		20	35	33	58		30	0	30	11		44	61	36	54		74	80	53	68		41	39
b4babbe0b26f8a63dd91c14a276578cd	d__Bacteria	p__Actinomycetota	c__Thermoleophilia	o__Solirubrobacterales	f__67-14	g__67-14_unclassified	s__67-14_unclassified	0	0	0	0		0	0	41	0		91	95	82	59		65	37	62	53		0	0	36	46		71	68	95	98		0	39	35	34		0	0	0	0		58	33
65f05b41e7fa23661ac1cae1a29a3194	d__Bacteria	p__Chloroflexi	c__Anaerolineae	o__Anaerolineales	f__Anaerolineaceae	g__Bellilinea	s__uncultured_Bellilinea_sp.	53	36	13	26		56	33	27	49		48	46	29	47		26	21	28	11		43	25	62	66		17	17	12	27		86	74	47	52		36	34	57	54		22	81
73bf9c7697b0c826949050241add2aa2	d__Bacteria	p__Acidobacteria	c__Subgroup_6	o__Subgroup_6_unclassified	f__Subgroup_6_unclassified	g__Subgroup_6_unclassified	s__Subgroup_6_unclassified	18	9	0	13		0	14	0	26		124	116	64	123		61	57	70	70		0	0	0	9		81	83	94	139		12	26	0	19		0	0	0	0		77	35
de2d8fb87e447732ff4d0e9068be1d7c	d__Bacteria	p__Pseudomonadota	c__DeltaPseudomonadota	o__Myxococcales	f__bacteriap25	g__bacteriap25_unclassified	s__bacteriap25_unclassified	0	39	39	40		50	50	58	72		0	0	31	0		0	0	0	0		55	61	28	52		0	0	0	0		35	40	0	35		31	21	78	46		48	37
5b15120d64472f914ff222700ed89533	d__Bacteria	p__Planctomycetes	c__Planctomycetacia	o__Isosphaerales	f__Isosphaeraceae	g__Aquisphaera	s__Aquisphaera_unclassified	63	65	80	0		61	63	65	45		0	0	0	0		30	0	0	25		86	106	64	80		0	22	0	0		0	20	0	27		62	35	0	67		42	0
a4f6011f1b73f45fb806090651ce0ddb	d__Bacteria	p__Gemmatimonadetes	c__Gemmatimonadetes_unclassified	o__Gemmatimonadetes_unclassified	f__Gemmatimonadetes_unclassified	g__Gemmatimonadetes_unclassified	s__Gemmatimonadetes_unclassified	24	46	8	11		34	43	52	103		37	24	13	27		29	22	52	15		16	0	46	13		54	32	29	34		58	95	35	57		33	25	10	32		54	63
556831fee0f0f53986cf66bc61cb9ce5	d__Bacteria	p__Acidobacteria	c__Blastocatellia_(Subgroup_4)	o__Pyrinomonadales	f__Pyrinomonadaceae	g__RB41	s__RB41_unclassified	55	97	47	61		100	121	78	92		0	0	0	0		0	0	0	0		86	0	105	66		0	0	0	0		65	40	37	28		93	68	80	103		0	0
092717db23b20ddf803d2df488612d27	d__Bacteria	p__Verrucomicrobia	c__Verrucomicrobiae	o__Chthoniobacterales	f__Chthoniobacteraceae	g__Candidatus_Udaeobacter	s__Candidatus_Udaeobacter_unclassified	34	0	32	0		56	109	89	104		0	0	0	0		26	0	0	0		125	61	86	85		15	0	0	0		54	0	0	30		66	41	69	105		57	53
f6b205a6d0cc3613d00ea513c331616d	d__Bacteria	p__Actinomycetota	c__Actinomycetota	o__Actinomycetales	f__Actinomycetaceae	g__Actinomyces	s__uncultured_Actinomyces_sp.	19	42	0	7		0	56	37	68		0	0	0	0		170	314	80	274		16	0	10	0		0	0	0	0		22	20	0	23		21	20	0	23		26	16
383aa84f8b0d72dffa4f5b158fed548f	d__Bacteria	p__Acidobacteria	c__Subgroup_6	o__Subgroup_6_unclassified	f__Subgroup_6_unclassified	g__Subgroup_6_unclassified	s__Subgroup_6_unclassified	0	0	45	0		0	39	52	37		32	38	0	24		109	113	136	110		0	42	0	29		0	13	0	0		71	38	0	54		0	0	42	36		38	36
2703c6ea908cf504ec864467df8f985c	d__Bacteria	p__Planctomycetes	c__Planctomycetacia	o__Isosphaerales	f__Isosphaeraceae	g__Singulisphaera	s__Singulisphaera_unclassified	41	62	49	92		31	57	41	58		17	20	23	17		32	20	32	20		64	65	51	47		0	0	30	18		17	32	0	28		65	0	81	69		47	0
31bc77d9a32c3d4283f5187c4c095567	d__Bacteria	p__Pseudomonadota	c__GammaPseudomonadota	o__PLTA13	f__PLTA13_unclassified	g__PLTA13_unclassified	s__PLTA13_unclassified	24	36	16	16		33	50	45	86		17	26	0	17		24	19	38	22		24	10	71	41		28	16	23	31		61	47	37	71		27	23	19	50		75	50
ba9e62f4a4505d20ab711241fe25315f	d__Bacteria	p__Actinomycetota	c__Actinomycetota	o__Pseudonocardiales	f__Pseudonocardiaceae	g__Pseudonocardia	s__Pseudonocardia_unclassified	80	0	150	182		0	55	0	0		0	0	0	0		0	0	23	0		37	64	0	71		0	0	0	0		40	41	0	0		66	64	58	57		0	0
cf6c5c02bfcfd7afc3bbb1414341fed2	d__Bacteria	p__Acidobacteria	c__Acidobacteriia	o__Acidobacteriales	f__Acidobacteriales_unclassified	g__Acidobacteriales_unclassified	s__Acidobacteriales_unclassified	17	24	0	25		0	0	0	16		90	84	74	64		67	52	67	79		11	0	0	0		92	80	80	88		18	28	0	42		0	0	0	0		82	56
97f81d6516a97e607a0fa50659bfe911	d__Bacteria	p__Acidobacteria	c__Subgroup_6	o__Subgroup_6_unclassified	f__Subgroup_6_unclassified	g__Subgroup_6_unclassified	s__Subgroup_6_unclassified	50	53	23	39		46	45	41	51		44	51	0	69		0	14	33	27		49	31	98	38		30	38	24	42		56	46	0	32		30	25	0	41		34	40
9948c2de83db1ac282c3497321eb7a08	d__Bacteria	p__Pseudomonadota	c__GammaPseudomonadota	o__BetaPseudomonadotales	f__SC-I-84	g__SC-I-84_unclassified	s__SC-I-84_unclassified	59	43	0	32		69	66	50	109		21	12	0	9		0	0	16	4		67	23	85	67		16	17	10	14		41	41	21	36		42	31	42	65		39	32
9cbc26f9122646c461526612a18cf426	d__Bacteria	p__Actinomycetota	c__Actinomycetota	o__Corynebacteriales	f__Mycobacteriaceae	g__Mycobacterium	s__Mycobacterium_unclassified	23	23	26	38		26	30	43	27		27	64	37	0		22	44	27	54		20	33	0	25		44	40	56	41		49	40	16	76		37	25	42	38		46	42
939c0f06b9e292aee1001d3e1e9f399c	d__Bacteria	p__Pseudomonadota	c__AlphaPseudomonadota	o__Sphingomonadales	f__Sphingomonadaceae	g__Sphingomonas	s__Sphingomonas_sp._DB-II-12	25	20	16	28		70	86	43	44		14	0	0	27		0	28	24	0		80	34	63	60		22	43	55	25		30	53	28	38		61	34	52	101		44	71
d397994f274f400f1165a77ed35274cf	d__Bacteria	p__Actinomycetota	c__Thermoleophilia	o__Gaiellales	f__Gaiellales_unclassified	g__Gaiellales_unclassified	s__Gaiellales_unclassified	33	0	0	0		0	0	0	0		79	126	45	102		60	55	59	73		0	0	0	0		156	136	186	170		0	0	0	8		0	0	0	0		51	60
2269ea6315c895f37c5b69c94f0294fd	d__Bacteria	p__Actinomycetota	c__Actinomycetota	o__Pseudonocardiales	f__Pseudonocardiaceae	g__Pseudonocardia	s__uncultured_Pseudonocardia_sp.	0	0	0	0		0	0	0	0		132	148	79	121		111	129	59	147		0	0	0	0		126	127	162	125		0	0	0	0		0	0	0	0		33	36
531153edee0adba240b5e3a522c3f131	d__Bacteria	p__Pseudomonadota	c__GammaPseudomonadota	o__GammaPseudomonadota_Incertae_Sedis	f__Unknown_Family	g__Acidibacter	s__Acidibacter_unclassified	21	0	0	0		29	30	37	76		26	31	35	53		60	44	46	36		18	0	52	18		91	58	62	43		62	69	0	81		34	22	18	50		19	49
d1a34725728bc253c8ab2633de9b90b4	d__Bacteria	p__Chloroflexi	c__Ktedonobacteria	o__C0119	f__C0119_unclassified	g__C0119_unclassified	s__C0119_unclassified	57	51	54	46		87	90	65	63		6	6	3	0		7	7	10	10		66	51	59	73		0	0	0	7		60	49	20	48		38	35	28	61		13	23
413337540cb2cda0e546701663cf998b	d__Bacteria	p__Rokubacteria	c__NC10	o__Rokubacteriales	f__Rokubacteriales_unclassified	g__Rokubacteriales_unclassified	s__Rokubacteriales_unclassified	15	31	0	14		33	15	54	32		55	59	28	55		30	12	27	13		0	23	40	0		39	48	21	51		35	56	46	47		0	0	0	28		75	93
9b058dbf4e45edf67a9b1cf325e45f67	d__Bacteria	p__Actinomycetota	c__Thermoleophilia	o__Solirubrobacterales	f__67-14	g__67-14_unclassified	s__67-14_unclassified	62	0	0	21		0	0	0	0		61	83	55	69		33	0	0	0		0	30	0	38		78	78	95	60		31	28	0	38		30	14	0	22		69	61
80d4a87f74628dfc2e7d82ffa9af449d	d__Bacteria	p__Actinomycetota	c__Actinomycetota	o__Propionibacteriales	f__Nocardioidaceae	g__Kribbella	s__Kribbella_sp._PL116	48	47	60	30		19	31	22	27		10	21	0	38		41	43	65	41		22	28	21	28		26	29	36	14		43	44	31	36		37	44	15	59		60	49
921589397d2babac632f3404af55d4b2	d__Bacteria	p__Actinomycetota	c__Actinomycetota	o__Propionibacteriales	f__Nocardioidaceae	g__Nocardioides	s__Nocardioides_unclassified	0	0	28	17		32	26	0	0		0	0	0	0		26	39	0	42		29	70	0	41		0	0	49	0		83	53	53	97		55	21	141	42		47	28
1e35340b00aa3700065e736507968736	d__Bacteria	p__Pseudomonadota	c__GammaPseudomonadota	o__BetaPseudomonadotales	f__Nitrosomonadaceae	g__Ellin6067	s__Ellin6067_unclassified	36	63	37	58		53	39	0	42		26	0	0	43		0	0	0	0		68	53	75	72		49	0	0	0		43	62	44	69		54	0	0	0		90	57
5c20f5de639e361f4ad457855c4a28dc	d__Bacteria	p__Actinomycetota	c__Actinomycetota	o__Streptosporangiales	f__Thermomonosporaceae	g__Actinocorallia	s__Actinocorallia_unclassified	34	8	59	42		52	26	61	35		18	12	0	0		9	8	19	12		12	25	25	38		9	0	24	9		91	18	0	28		47	46	78	33		78	145
c6caa0ec50e32914100a425de76b1e5e	d__Bacteria	p__Chloroflexi	c__KD4-96	o__KD4-96_unclassified	f__KD4-96_unclassified	g__KD4-96_unclassified	s__KD4-96_unclassified	73	101	75	47		38	37	46	55		43	70	0	73		37	36	58	0		44	55	61	60		37	31	0	43		28	0	19	0		27	0	0	27		0	28
0012c347fee566458c74f601346b173a	d__Bacteria	p__Actinomycetota	c__Actinomycetota	o__Actinomycetota _unclassified	f__Actinomycetota _unclassified	g__Actinomycetota _unclassified	s__Actinomycetota _unclassified	13	0	14	14		28	30	44	21		53	77	81	32		37	16	23	44		27	23	22	20		66	83	83	84		27	21	50	50		32	0	10	32		64	37
50e259411b64787c2608184366c6f1e8	d__Bacteria	p__Actinomycetota	c__Actinomycetota	o__Propionibacteriales	f__Nocardioidaceae	g__Aeromicrobium	s__uncultured_Aeromicrobium_sp.	21	14	0	0		24	48	34	28		97	111	58	80		19	54	28	30		11	0	45	0		21	46	24	39		55	76	43	53		26	8	17	72		40	29
fe62d115a3ac1bea7eefab3017a4803c	d__Bacteria	p__Pseudomonadota	c__AlphaPseudomonadota	o__Tistrellales	f__Geminicoccaceae	g__Candidatus_Alysiosphaera	s__Candidatus_Alysiosphaera_unclassified	0	48	37	42		29	56	47	53		43	33	0	43		52	63	0	21		28	26	0	33		79	40	66	26		40	49	0	41		31	20	19	43		0	55
4f8555a800a5033315a750dfe6bb2dc5	d__Bacteria	p__Actinomycetota	c__Thermoleophilia	o__Solirubrobacterales	f__Solirubrobacteraceae	g__Conexibacter	s__Conexibacter_unclassified	89	56	69	43		52	59	33	38		0	0	0	0		0	19	23	0		60	54	42	56		0	0	0	0		32	39	40	41		51	61	55	62		20	24
3a74176662c2ccd21de950d1cd3eb189	d__Bacteria	p__Actinomycetota	c__Thermoleophilia	o__Gaiellales	f__Gaiellaceae	g__Gaiella	s__Gaiella_unclassified	70	84	58	56		72	55	79	54		0	0	0	22		0	0	0	0		64	70	105	91		0	0	0	0		0	0	0	24		52	52	59	62		0	0
1f6720450a1dc9d37c5dadc071c4c07f	d__Bacteria	p__Acidobacteria	c__Acidobacteria_unclassified	o__Acidobacteria_unclassified	f__Acidobacteria_unclassified	g__Acidobacteria_unclassified	s__Acidobacteria_unclassified	34	66	0	0		0	0	0	0		77	52	26	74		48	53	62	56		0	0	0	0		56	59	36	66		67	69	51	69		45	0	0	0		50	70
b64b7f9315b9d7d4ae9a037c9ffc922c	d__Bacteria	p__Pseudomonadota	c__AlphaPseudomonadota	o__Rhizobiales	f__Beijerinckiaceae	g__Neo-b11	s__Neo-b11_unclassified	13	22	21	18		20	24	27	18		35	39	16	31		53	61	63	81		24	28	27	29		55	47	47	43		33	40	25	38		24	15	37	40		56	35
b360af1c0a700d0c67f71d83005580d9	d__Bacteria	p__Pseudomonadota	c__AlphaPseudomonadota	o__Rhizobiales	f__Hyphomicrobiaceae	g__Hyphomicrobium	s__Hyphomicrobium_unclassified	0	0	16	31		0	40	34	36		67	81	32	43		58	68	79	42		29	26	20	38		51	56	54	59		38	35	0	43		0	31	0	43		46	43
8c67d337ace504436b82c196ea979cc3	d__Bacteria	p__Gemmatimonadetes	c__Gemmatimonadetes	o__Gemmatimonadales	f__Gemmatimonadaceae	g__Gemmatimonadaceae_unclassified	s__Gemmatimonadaceae_unclassified	44	108	58	33		55	130	0	74		0	0	53	0		39	0	29	0		51	56	0	64		0	0	0	0		27	0	0	34		86	61	85	96		0	0
de3f174f5193e6d67fbefe4dd3e8d924	d__Bacteria	p__Actinomycetota	c__Actinomycetota	o__Corynebacteriales	f__Mycobacteriaceae	g__Mycobacterium	s__Mycobacterium_unclassified	0	0	0	0		47	49	36	63		41	53	0	0		52	44	0	86		0	0	45	0		0	50	40	28		64	66	0	86		56	0	52	41		46	59
bdb4f83284a3f77466550d181ffa7742	d__Bacteria	p__Pseudomonadota	c__AlphaPseudomonadota	o__Rhizobiales	f__Phyllobacteriaceae	g__Mesorhizobium	s__Mesorhizobium_sp._98_RREM2003	62	70	44	44		36	31	53	31		32	12	53	20		10	8	67	15		88	51	37	63		10	11	9	0		45	24	0	34		55	41	21	57		50	23
10720410b57a3b3961323a086adc82d3	d__Bacteria	p__Actinomycetota	c__Thermoleophilia	o__Gaiellales	f__Gaiellaceae	g__Gaiella	s__Gaiella_unclassified	30	28	9	15		0	12	26	24		42	67	21	52		95	66	109	96		8	11	0	16		32	43	42	58		14	21	0	28		0	0	0	0		49	25
10d611fca47deefdedb2f35a7f966a83	d__Bacteria	p__Verrucomicrobia	c__Verrucomicrobiae	o__Chthoniobacterales	f__Chthoniobacteraceae	g__Candidatus_Udaeobacter	s__Candidatus_Udaeobacter_unclassified	0	0	42	0		88	125	110	94		0	0	0	0		0	0	0	0		59	96	0	61		0	0	0	0		50	54	0	72		82	58	100	124		40	0
95af893ca82f512748bb2db2fbbad354	d__Bacteria	p__Acidobacteria	c__Blastocatellia_(Subgroup_4)	o__Blastocatellales	f__Blastocatellaceae	g__Blastocatellaceae_unclassified	s__Blastocatellaceae_unclassified	20	22	21	39		87	38	44	51		0	7	0	0		0	0	0	0		47	0	35	25		16	0	0	21		100	138	37	84		53	16	30	70		45	56
79c1969d9219eabba6b0eebaa5b5681d	d__Bacteria	p__Acidobacteria	c__Subgroup_17	o__Subgroup_17_unclassified	f__Subgroup_17_unclassified	g__Subgroup_17_unclassified	s__Subgroup_17_unclassified	15	0	29	0		12	16	19	36		70	80	70	71		31	32	24	29		0	38	28	19		83	45	70	68		29	43	49	29		0	0	0	0		66	102
13690a02d4b202ad24297766f83c679a	d__Bacteria	p__Chloroflexi	c__Chloroflexi_unclassified	o__Chloroflexi_unclassified	f__Chloroflexi_unclassified	g__Chloroflexi_unclassified	s__Chloroflexi_unclassified	29	12	12	18		5	5	12	11		74	63	40	57		54	48	83	57		14	19	7	15		68	51	75	95		13	37	8	35		0	0	8	12		47	59
20b686910cf9db4b08f7b7c220800316	d__Bacteria	p__Acidobacteria	c__Subgroup_6	o__Subgroup_6_unclassified	f__Subgroup_6_unclassified	g__Subgroup_6_unclassified	s__Subgroup_6_unclassified	23	23	0	0		44	15	46	44		59	101	40	71		45	30	33	41		21	0	23	16		16	18	14	29		80	39	32	33		39	13	24	38		33	39
1aa0a56b0a78b250f6dc2a9f2a35083b	d__Bacteria	p__Acidobacteria	c__Acidobacteriia	o__Acidobacteriales	f__Acidobacteriales_unclassified	g__Acidobacteriales_unclassified	s__Acidobacteriales_unclassified	40	69	24	40		43	59	53	65		0	0	0	0		0	0	11	0		47	31	99	63		0	0	0	0		25	0	22	0		33	43	31	60		0	0
58f6885c3dd0f73a7c63e0ca08cfaf98	d__Bacteria	p__Actinomycetota	c__Thermoleophilia	o__Gaiellales	f__Gaiellales_unclassified	g__Gaiellales_unclassified	s__Gaiellales_unclassified	21	11	7	14		12	16	19	24		59	48	30	43		51	67	78	96		8	13	0	11		42	65	72	67		14	34	0	41		8	6	7	16		70	45
ae17b8a8cece2170fbb45739065dbf93	d__Bacteria	p__Rokubacteria	c__NC10	o__Rokubacteriales	f__Rokubacteriales_unclassified	g__Rokubacteriales_unclassified	s__Rokubacteriales_unclassified	47	31	23	16		46	34	48	51		51	13	0	46		15	0	30	12		31	21	71	55		39	22	26	32		46	56	39	39		13	27	0	34		58	67
47d5a08b2a371ddf325520bc8cde9661	d__Bacteria	p__Chloroflexi	c__Chloroflexi_unclassified	o__Chloroflexi_unclassified	f__Chloroflexi_unclassified	g__Chloroflexi_unclassified	s__Chloroflexi_unclassified	50	27	42	34		33	48	24	21		0	0	0	0		5	15	33	11		35	69	41	81		0	0	0	0		26	19	12	27		64	77	38	59		14	27
8a8333df93e2d6307a3657f0f5405fe0	d__Bacteria	p__Chloroflexi	c__Gitt-GS-136	o__Gitt-GS-136_unclassified	f__Gitt-GS-136_unclassified	g__Gitt-GS-136_unclassified	s__Gitt-GS-136_unclassified	0	0	0	0		0	0	0	0		214	206	122	188		47	33	38	48		0	0	0	0		157	146	148	150		0	0	0	0		0	0	0	0		0	27
fbbcec06d61d79977fbd020e85385eb7	d__Bacteria	p__Actinomycetota	c__Actinomycetota	o__Frankiales	f__Frankiales_unclassified	g__Frankiales_unclassified	s__Frankiales_unclassified	0	0	47	0		0	46	67	61		9	21	0	0		39	58	11	55		29	0	51	41		17	27	0	25		49	27	0	49		40	51	0	35		32	0
b379b1521d1a107507e12b3c376067b0	d__Bacteria	p__Acidobacteria	c__Holophagae	o__Subgroup_7	f__Subgroup_7_unclassified	g__Subgroup_7_unclassified	s__Subgroup_7_unclassified	0	19	15	0		27	15	57	102		43	21	29	56		18	31	14	30		0	0	22	7		28	26	18	17		80	103	44	80		14	0	0	24		55	33
13e1edc4dfb788b36145437e1ada3ac3	d__Bacteria	p__Acidobacteria	c__Subgroup_5	o__Subgroup_5_unclassified	f__Subgroup_5_unclassified	g__Subgroup_5_unclassified	s__Subgroup_5_unclassified	0	51	0	40		55	48	58	65		0	0	0	24		0	0	0	0		39	0	88	39		0	15	0	19		52	63	56	40		60	28	0	38		31	41
b9ced9bbc36e66832ca69cbfdf947a3f	d__Bacteria	p__Actinomycetota	c__Actinomycetota	o__Propionibacteriales	f__Nocardioidaceae	g__Nocardioides	s__Nocardioides_unclassified	33	27	31	46		24	26	0	38		21	31	25	33		12	17	16	18		22	62	24	29		34	27	60	32		51	34	35	47		20	29	26	33		51	52
494e3f836423a68a8c09f3b6eef79e35	d__Bacteria	p__Pseudomonadota	c__AlphaPseudomonadota	o__Sphingomonadales	f__Sphingomonadaceae	g__Sphingomonas	s__uncultured_Sphingomonas_sp.	53	39	123	62		27	57	0	29		0	0	0	0		0	0	0	0		67	57	40	84		0	0	0	0		0	0	0	0		155	260	0	41		0	23
578faeefa885c469a2520840e064b749	d__Bacteria	p__Actinomycetota	c__Actinomycetota	o__Frankiales	f__Geodermatophilaceae	g__Geodermatophilus	s__Geodermatophilus_unclassified	21	13	26	35		16	33	26	16		29	25	19	30		99	88	49	101		17	51	16	16		45	53	37	23		49	43	10	44		14	17	23	10		29	20
342e38df138a1243643994c2718d2069	d__Bacteria	p__Pseudomonadota	c__AlphaPseudomonadota	o__Sphingomonadales	f__Sphingomonadaceae	g__Sphingomonas	s__Sphingomonas_unclassified	0	0	66	0		0	75	28	44		0	0	0	0		58	56	72	99		65	0	0	0		17	0	0	13		0	0	0	0		57	34	45	63		0	0
8dfaac55edb6e40707b3dfc2fc7de4dc	d__Bacteria	p__Actinomycetota	c__Thermoleophilia	o__Solirubrobacterales	f__Solirubrobacterales_unclassified	g__Solirubrobacterales_unclassified	s__Solirubrobacterales_unclassified	13	0	9	16		9	17	0	25		69	85	39	47		36	50	45	44		8	26	7	30		85	65	92	65		26	23	0	39		8	5	0	12		67	63
d2c4d99116d758ebe3bce5c10178f1de	d__Bacteria	p__Chloroflexi	c__KD4-96	o__KD4-96_unclassified	f__KD4-96_unclassified	g__KD4-96_unclassified	s__KD4-96_unclassified	37	38	181	135		0	23	12	15		30	30	22	22		46	28	32	25		44	80	19	43		19	14	21	21		6	14	0	10		18	21	0	14		0	0
e2fcc92ed4f145071525b58f2f750e39	d__Bacteria	p__Bacillota	c__Bacilli	o__Bacillales	f__Bacillaceae	g__Bacillus	s__Bacillus_sp._Cd-7c	0	0	0	0		0	0	0	0		54	46	0	47		124	124	135	153		0	0	0	0		67	69	66	46		0	0	0	62		0	0	0	0		0	0
d326bbb64c756840cdf8e484f2ea7652	d__Bacteria	p__Bacteroidota	c__Sphingobacteriia	o__Sphingobacteriales	f__Sphingobacteriales_unclassified	g__Sphingobacteriales_unclassified	s__Sphingobacteriales_unclassified	17	0	0	16		37	30	33	48		50	11	24	70		17	0	31	13		15	14	16	18		58	39	40	50		49	76	34	83		25	15	0	18		65	53
5bd4d104b379f15ff0b754d2feb0aa22	d__Bacteria	p__Pseudomonadota	c__BetaPseudomonadota	o__Burkholderiales	f__Comamonadaceae	g__Ramlibacter	s__Ramlibacter_sp._W1.09-2	57	58	55	38		94	66	0	33		25	13	0	39		0	27	0	27		19	58	40	62		30	0	36	0		0	45	0	56		35	36	48	44		29	31
c1771777709c9b28f7a5a65978d0b739	d__Bacteria	p__Chloroflexi	c__KD4-96	o__KD4-96_unclassified	f__KD4-96_unclassified	g__KD4-96_unclassified	s__KD4-96_unclassified	79	87	50	78		96	67	72	59		0	0	0	0		0	0	0	0		60	39	74	60		0	0	0	0		37	34	0	21		65	57	35	63		0	20
4498f9bc71624666b76404097e2c442f	d__Bacteria	p__Acidobacteria	c__Subgroup_6	o__Subgroup_6_unclassified	f__Subgroup_6_unclassified	g__Subgroup_6_unclassified	s__Subgroup_6_unclassified	40	69	0	38		70	47	61	23		51	50	0	66		0	0	0	0		33	0	68	28		54	0	0	55		27	42	0	48		34	28	0	19		59	72
9decacb5ef11f300a4d61219b76af115	d__Bacteria	p__Actinomycetota	c__Actinomycetota	o__Propionibacteriales	f__Nocardioidaceae	g__Nocardioides	s__uncultured_Nocardioides_sp.	48	42	56	47		46	49	33	55		0	0	0	0		0	0	0	0		60	53	70	59		0	0	0	0		43	29	17	36		49	34	28	51		0	17
815aa0a62c8e98cf19b28a2da3a233c1	d__Bacteria	p__Pseudomonadota	c__GammaPseudomonadota	o__BetaPseudomonadotales	f__Nitrosomonadaceae	g__mle1-7	s__mle1-7_unclassified	27	13	13	22		12	30	23	14		42	72	20	25		63	49	60	76		9	14	10	24		68	81	61	75		11	41	9	27		0	0	5	13		36	34
0f05652a2f468e8c6ee9835d28caa52d	d__Bacteria	p__Acidobacteria	c__Subgroup_17	o__Subgroup_17_unclassified	f__Subgroup_17_unclassified	g__Subgroup_17_unclassified	s__Subgroup_17_unclassified	33	27	16	32		44	40	33	69		28	33	0	47		22	0	15	0		27	0	111	25		73	41	49	44		42	44	43	40		37	18	19	22		68	61
9be70e20a8ac0cfb716b4c2bfffb510e	d__Bacteria	p__Actinomycetota	c__Thermoleophilia	o__Solirubrobacterales	f__Solirubrobacteraceae	g__Solirubrobacter	s__uncultured_Solirubrobacter_sp.	38	0	68	68		0	0	0	33		42	52	0	42		68	44	49	45		0	0	0	38		86	63	55	27		28	17	0	39		0	0	0	0		29	62
d2c1961369700f535f083f68792503f4	d__Bacteria	p__Actinomycetota	c__Thermoleophilia	o__Solirubrobacterales	f__Solirubrobacteraceae	g__Solirubrobacter	s__uncultured_Solirubrobacter_sp.	29	0	0	0		0	27	0	33		97	70	0	52		73	91	55	78		0	0	0	0		106	128	133	105		0	0	0	27		0	7	0	0		45	35
720d5f9b735597f8e2d39d025f2c9748	d__Bacteria	p__Pseudomonadota	c__GammaPseudomonadota	o__CCD24	f__CCD24_unclassified	g__CCD24_unclassified	s__CCD24_unclassified	27	26	0	34		29	28	0	36		43	45	14	43		40	29	29	41		18	14	19	18		90	67	90	85		30	44	15	59		19	0	18	23		50	42
66d431d36950a8ea9672de702527c03d	d__Bacteria	p__Nitrospirae	c__Nitrospira	o__Nitrospirales	f__Nitrospiraceae	g__Nitrospira	s__Nitrospira_unclassified	20	31	29	18		18	80	33	51		46	50	24	30		71	108	71	103		8	17	11	21		26	27	23	27		14	13	17	15		19	8	12	23		12	12
e3598de06df42002ebf18afd88064756	d__Bacteria	p__Gemmatimonadetes	c__Gemmatimonadetes	o__Gemmatimonadales	f__Gemmatimonadaceae	g__Gemmatimonadaceae_unclassified	s__Gemmatimonadaceae_unclassified	23	38	0	0		23	37	33	30		42	58	0	41		67	47	51	84		0	0	0	0		57	86	75	64		52	27	0	36		0	24	0	22		47	34
8f07f70675149789726092eb16cf87df	d__Bacteria	p__Actinomycetota	c__Thermoleophilia	o__Solirubrobacterales	f__67-14	g__67-14_unclassified	s__67-14_unclassified	36	18	19	27		13	26	29	50		39	19	22	33		15	37	38	17		14	0	24	20		29	33	65	36		51	73	26	70		16	17	32	31		49	34
6e2ad26a8c9acdbc01500af3da376a4c	d__Bacteria	p__Bacteroidota	c__Chitinophagia	o__Chitinophagales	f__Chitinophagaceae	g__Flavisolibacter	s__uncultured_Flavisolibacter_sp.	18	22	0	0		35	24	39	29		34	0	0	39		20	21	39	0		0	16	0	25		43	56	157	44		53	48	0	72		23	0	0	0		55	71
8921ebe422e007b0cab137c42e10d649	d__Bacteria	p__Actinomycetota	c__Actinomycetota	o__Streptosporangiales	f__Streptosporangiaceae	g__Nonomuraea	s__Nonomuraea_unclassified	82	20	36	14		16	42	22	27		38	45	0	0		52	47	118	51		35	0	24	27		24	24	25	45		53	30	0	42		27	16	40	29		33	33
c150fedc55c979500a9307d4d84dfb5d	d__Bacteria	p__Acidobacteria	c__Blastocatellia_(Subgroup_4)	o__Pyrinomonadales	f__Pyrinomonadaceae	g__RB41	s__RB41_unclassified	0	29	14	28		66	46	40	66		0	0	0	0		0	0	0	0		35	27	47	61		0	0	0	0		85	62	59	34		70	34	86	78		34	68
3a4d44ca4c2c88f5db70ef5ed01b78ef	d__Bacteria	p__Pseudomonadota	c__DeltaPseudomonadota	o__Myxococcales	f__Archangiaceae	g__Archangiaceae_unclassified	s__Archangiaceae_unclassified	35	0	50	46		67	79	82	70		0	0	0	0		0	0	0	0		73	53	58	81		0	0	0	0		36	48	0	35		51	81	55	81		0	0
b05d7614bed22820c2b9ad5eb34870ca	d__Bacteria	p__Acidobacteria	c__Subgroup_6	o__Subgroup_6_unclassified	f__Subgroup_6_unclassified	g__Subgroup_6_unclassified	s__Subgroup_6_unclassified	58	0	0	23		29	46	47	53		54	0	54	42		0	0	0	0		47	50	26	0		0	0	0	46		45	57	47	56		0	26	39	44		60	59
4357a233c5b00b4c9e3babe6db54a99a	d__Bacteria	p__Acidobacteria	c__Subgroup_11	o__Subgroup_11_unclassified	f__Subgroup_11_unclassified	g__Subgroup_11_unclassified	s__Subgroup_11_unclassified	18	10	11	12		29	12	28	53		58	46	29	61		17	9	12	13		22	0	45	0		44	43	49	65		46	68	34	71		21	8	7	0		39	55
33e09730bab64d11366026fc51f00703	d__Bacteria	p__Acidobacteria	c__Blastocatellia_(Subgroup_4)	o__Pyrinomonadales	f__Pyrinomonadaceae	g__RB41	s__RB41_unclassified	84	0	40	0		68	32	0	31		21	0	0	40		0	0	41	0		0	0	0	0		0	0	32	29		91	53	0	45		29	0	0	40		114	101
44a82ca114d2f5198505d01861c67765	d__Bacteria	p__Gemmatimonadetes	c__Gemmatimonadetes	o__Gemmatimonadales	f__Gemmatimonadaceae	g__Gemmatimonas	s__uncultured_Gemmatimonas_sp.	32	64	53	44		36	30	0	0		0	0	0	0		0	0	24	0		74	59	86	56		0	0	0	0		67	66	0	85		36	36	30	32		31	23
2e8c7bdb33a0c30d0950d3d60c9fa3d2	d__Bacteria	p__Gemmatimonadetes	c__Gemmatimonadetes	o__Gemmatimonadales	f__Gemmatimonadaceae	g__Gemmatimonadaceae_unclassified	s__Gemmatimonadaceae_unclassified	53	61	22	0		36	40	42	39		0	0	0	0		0	0	49	0		38	38	51	23		0	0	0	0		113	51	53	80		37	20	60	52		34	32
a32bceb92530cfebe3f64ae83007999c	d__Bacteria	p__Actinomycetota	c__Thermoleophilia	o__Gaiellales	f__Gaiellales_unclassified	g__Gaiellales_unclassified	s__Gaiellales_unclassified	62	66	45	99		44	41	0	33		0	0	0	0		0	0	0	0		75	60	76	69		0	0	0	0		22	0	0	0		52	45	0	42		0	0
41ba79019ec453f5fa02e130b0773f91	d__Bacteria	p__Chloroflexi	c__Gitt-GS-136	o__Gitt-GS-136_unclassified	f__Gitt-GS-136_unclassified	g__Gitt-GS-136_unclassified	s__Gitt-GS-136_unclassified	0	0	0	0		0	0	0	0		58	92	0	33		206	324	125	268		0	0	0	0		83	72	76	90		0	0	0	0		0	0	0	0		0	0
88f013686b015c483a57593c8ef6ce5f	d__Bacteria	p__Actinomycetota	c__Thermoleophilia	o__Gaiellales	f__Gaiellales_unclassified	g__Gaiellales_unclassified	s__Gaiellales_unclassified	38	65	102	0		61	67	51	43		0	0	0	0		0	0	7	0		88	45	73	44		0	0	0	0		24	19	0	21		103	72	57	42		0	0
73abf80dd20905ae175a0ce5439cb923	d__Bacteria	p__Actinomycetota	c__Thermoleophilia	o__Gaiellales	f__Gaiellales_unclassified	g__Gaiellales_unclassified	s__Gaiellales_unclassified	57	41	101	50		50	22	0	32		0	0	0	5		0	0	0	0		68	53	57	54		0	0	0	0		32	26	0	20		56	44	71	59		0	0
38ccf911fe660a1e45e3bc31ef728250	d__Bacteria	p__Actinomycetota	c__Actinomycetota	o__Streptomycetales	f__Streptomycetaceae	g__Streptomyces	s__Streptomyces_unclassified	0	60	0	0		11	0	0	20		61	81	40	53		24	45	24	37		0	44	0	26		117	68	81	69		0	0	0	31		0	0	0	0		116	54
f3fb7e65dc6b2d3db2420d2a9930c982	d__Bacteria	p__Bacillota	c__Bacilli	o__Bacillales	f__Bacillaceae	g__Fictibacillus	s__Fictibacillus_unclassified	27	15	13	12		11	24	27	25		51	86	31	63		84	81	77	107		19	24	27	12		26	17	15	30		12	55	12	16		7	0	12	8		15	18
aacdb5271ea5c060c6a4dfd1d7271b06	d__Bacteria	p__Chloroflexi	c__AD3	o__AD3_unclassified	f__AD3_unclassified	g__AD3_unclassified	s__AD3_unclassified	57	72	0	16		30	0	50	36		0	0	0	0		0	0	0	0		65	37	60	41		0	0	3	5		22	0	16	0		39	43	12	31		17	13
2bd9da7eb3e759663e0d45bd119cf666	d__Bacteria	p__Acidobacteria	c__Subgroup_6	o__Subgroup_6_unclassified	f__Subgroup_6_unclassified	g__Subgroup_6_unclassified	s__Subgroup_6_unclassified	21	17	8	0		52	45	34	50		31	18	0	28		14	0	13	15		16	12	65	23		19	18	12	29		31	58	34	38		21	16	21	27		85	65
f3f0ecf79cf6dc2d3e6f966003a2e2fe	d__Bacteria	p__Bacillota	c__Bacillota_unclassified	o__Bacillota_unclassified	f__Bacillota_unclassified	g__Bacillota_unclassified	s__Bacillota_unclassified	0	0	0	0		0	31	33	82		45	24	0	74		20	21	32	18		35	0	38	0		45	37	21	49		56	52	49	66		43	0	50	0		30	66
229d18527119542663605d30e2d48661	d__Bacteria	p__Acidobacteria	c__Blastocatellia_(Subgroup_4)	o__Pyrinomonadales	f__Pyrinomonadaceae	g__RB41	s__RB41_unclassified	0	0	0	0		12	17	0	15		56	44	24	60		50	47	45	57		0	0	0	0		46	40	36	36		44	41	32	36		0	0	23	24		35	112
e387d60d4ded0507c274fc24f13f983a	d__Bacteria	p__Pseudomonadota	c__AlphaPseudomonadota	o__Rhizobiales	f__Xanthobacteraceae	g__Xanthobacteraceae_unclassified	s__Xanthobacteraceae_unclassified	12	0	29	23		33	36	38	33		49	41	35	40		29	31	34	16		56	22	31	27		48	50	23	47		32	30	0	58		30	15	0	23		63	33
398adebeb858186429a2e9181520a843	d__Bacteria	p__Pseudomonadota	c__Pseudomonadota_unclassified	o__Pseudomonadota_unclassified	f__Pseudomonadota_unclassified	g__Pseudomonadota_unclassified	s__Pseudomonadota_unclassified	29	28	23	22		40	42	36	56		19	44	22	32		19	22	33	14		22	27	44	17		42	33	31	27		35	27	7	41		26	9	15	22		40	24
f4791aaafce1ed9a8727fc5ef554815c	d__Bacteria	p__Entotheonellaeota	c__Entotheonellia	o__Entotheonellales	f__Entotheonellaceae	g__Entotheonellaceae_unclassified	s__Entotheonellaceae_unclassified	29	50	0	0		0	0	0	0		58	0	0	39		0	27	45	0		0	31	49	34		69	0	64	40		0	80	0	0		0	0	0	0		46	97
22aa30204ff536d8684f1a9d61302148	d__Bacteria	p__Armatimonadetes	c__Armatimonadetes_unclassified	o__Armatimonadetes_unclassified	f__Armatimonadetes_unclassified	g__Armatimonadetes_unclassified	s__Armatimonadetes_unclassified	9	17	7	7		29	18	24	45		38	42	22	25		14	24	31	38		9	6	20	16		28	22	22	39		29	35	10	65		14	7	17	20		81	57
b41a9271aa455cd1ff97b9fa9e377d22	d__Bacteria	p__Acidobacteria	c__Subgroup_6	o__Subgroup_6_unclassified	f__Subgroup_6_unclassified	g__Subgroup_6_unclassified	s__Subgroup_6_unclassified	0	23	0	0		0	18	0	41		58	72	24	60		46	33	32	47		0	0	12	16		88	58	81	76		27	43	13	28		19	0	15	0		61	61
ed345ff40da387a1a2db36581adb8fca	d__Bacteria	p__Pseudomonadota	c__DeltaPseudomonadota	o__Myxococcales	f__Myxococcales_unclassified	g__Myxococcales_unclassified	s__Myxococcales_unclassified	0	0	0	0		37	33	0	24		26	49	0	49		21	26	33	49		0	0	17	0		50	44	46	0		59	64	0	62		35	34	24	17		38	58
22ae1b7bd0bf1b12ec47fb24b86cebe9	d__Bacteria	p__Pseudomonadota	c__Pseudomonadota_unclassified	o__Pseudomonadota_unclassified	f__Pseudomonadota_unclassified	g__Pseudomonadota_unclassified	s__Pseudomonadota_unclassified	27	33	18	14		51	35	27	34		29	33	0	29		0	32	35	45		28	35	52	25		31	29	20	33		79	49	0	51		29	26	10	39		37	30
5019b4eecd0954518802df58ecc0c7df	d__Bacteria	p__Actinomycetota	c__Thermoleophilia	o__Gaiellales	f__Gaiellales_unclassified	g__Gaiellales_unclassified	s__Gaiellales_unclassified	54	76	42	54		30	28	40	68		0	0	0	22		10	0	17	7		45	19	62	29		0	0	0	0		38	49	0	42		18	28	52	42		19	13
b9f66d72cdaae0338bbebda6889f5ca5	d__Bacteria	p__Chloroflexi	c__Chloroflexia	o__Chloroflexales	f__Roseiflexaceae	g__Roseiflexaceae_unclassified	s__Roseiflexaceae_unclassified	44	55	48	44		45	43	18	0		0	0	0	0		0	0	0	0		40	44	38	31		0	0	24	0		70	43	45	35		34	39	55	31		58	53
fa87349bb18cdd8521f89fbd9e2d2c39	d__Bacteria	p__Pseudomonadota	c__AlphaPseudomonadota	o__Sphingomonadales	f__Sphingomonadaceae	g__Sphingomonas	s__Sphingomonas_unclassified	30	22	28	38		28	86	29	30		0	0	0	0		0	11	0	0		45	69	54	97		12	0	24	9		35	25	18	42		63	36	60	82		30	30
12534616632742aa327b73a7ba944d43	d__Bacteria	p__Actinomycetota	c__Actinomycetota	o__Propionibacteriales	f__Nocardioidaceae	g__Kribbella	s__Kribbella_antibiotica	30	25	48	36		30	43	33	45		47	45	25	25		17	25	76	26		20	22	0	30		37	37	48	24		27	21	0	22		31	23	18	20		30	28
51848bd8eaa0affdced404acc2244ffb	d__Bacteria	p__Actinomycetota	c__Actinomycetota	o__Pseudonocardiales	f__Pseudonocardiaceae	g__Lentzea	s__uncultured_Lentzea_sp.	45	0	33	14		0	0	35	0		69	56	43	100		81	64	222	51		0	11	0	41		22	33	24	21		54	0	32	34		0	0	0	0		19	24
2f974ec8c5e01bcf3eb9547176ee607a	d__Bacteria	p__Pseudomonadota	c__GammaPseudomonadota	o__BetaPseudomonadotales	f__SC-I-84	g__SC-I-84_unclassified	s__SC-I-84_unclassified	27	27	0	22		49	32	18	36		45	28	38	45		43	25	59	22		24	25	35	32		25	22	18	33		21	39	0	29		14	21	23	31		16	19
7b4e54b3fc967720478049e32e59c31a	d__Bacteria	p__Actinomycetota	c__Acidimicrobiia	o__IMCC26256	f__IMCC26256_unclassified	g__IMCC26256_unclassified	s__IMCC26256_unclassified	24	29	71	86		36	19	0	27		11	14	0	13		14	0	12	11		48	49	26	30		22	17	19	0		25	24	0	32		36	24	47	37		36	34
d95541b6ada53868e6ca64b0d3e4f73d	d__Bacteria	p__Acidobacteria	c__Subgroup_17	o__Subgroup_17_unclassified	f__Subgroup_17_unclassified	g__Subgroup_17_unclassified	s__Subgroup_17_unclassified	12	0	0	0		15	16	19	36		75	82	28	87		25	28	15	46		0	0	31	0		123	59	81	64		36	32	0	28		0	0	0	0		50	46
7b9aa9f68338116d5fa4d22d836f9b47	d__Bacteria	p__Actinomycetota	c__Actinomycetota	o__Frankiales	f__Geodermatophilaceae	g__Modestobacter	s__Modestobacter_unclassified	44	22	69	50		16	33	31	18		0	0	0	0		0	10	10	9		53	64	30	48		0	0	0	0		22	24	0	30		55	40	66	22		32	0
7353297d3e40e11fcaf6bb99a80902a3	d__Bacteria	p__Actinomycetota	c__Acidimicrobiia	o__IMCC26256	f__IMCC26256_unclassified	g__IMCC26256_unclassified	s__IMCC26256_unclassified	0	48	26	46		44	37	37	38		21	33	0	0		24	0	15	18		55	29	27	22		0	0	35	36		42	70	50	42		32	49	49	18		19	17
7f365d59e95b5820b46b411ccf67f6a5	d__Bacteria	p__Acidobacteria	c__Subgroup_6	o__Subgroup_6_unclassified	f__Subgroup_6_unclassified	g__Subgroup_6_unclassified	s__Subgroup_6_unclassified	20	0	0	0		40	36	40	32		24	36	26	28		47	42	0	39		11	0	25	0		54	51	41	68		47	43	19	43		17	12	0	23		35	28
6e90db6b55b4a74d4504c973b377a76d	d__Bacteria	p__Actinomycetota	c__Thermoleophilia	o__Gaiellales	f__Gaiellales_unclassified	g__Gaiellales_unclassified	s__Gaiellales_unclassified	13	13	0	0		0	0	0	12		68	96	73	44		28	59	47	70		0	0	0	0		80	66	113	110		0	0	0	7		0	0	0	0		40	66
685ec266a63d9b7150a5a8a866346f7e	d__Bacteria	p__Pseudomonadota	c__AlphaPseudomonadota	o__Rhizobiales	f__Rhizobiales_Incertae_Sedis	g__Nordella	s__Nordella_unclassified	13	0	0	15		15	0	0	0		49	70	54	51		33	40	49	42		0	12	0	0		64	72	37	56		0	49	0	38		0	0	0	0		59	32
fd89f5dc07a009fd05a94b322f6849b9	d__Bacteria	p__Pseudomonadota	c__GammaPseudomonadota	o__Xanthomonadales	f__Xanthomonadaceae	g__Lysobacter	s__Lysobacter_unclassified	0	0	0	0		28	41	26	33		25	45	0	22		32	24	28	55		0	0	0	0		32	51	87	37		54	99	0	93		0	0	17	25		23	40
0905c0dc5600359d7d530c155440d05a	d__Bacteria	p__Actinomycetota	c__Thermoleophilia	o__Solirubrobacterales	f__Solirubrobacteraceae	g__Solirubrobacter	s__Solirubrobacter_unclassified	25	27	34	20		18	13	26	30		19	22	0	17		22	27	16	24		34	46	17	30		35	28	36	22		25	15	0	39		28	15	27	28		54	43
d11026b56b7495ee5eef0bcea5ccb66b	d__Bacteria	p__Actinomycetota	c__Thermoleophilia	o__Solirubrobacterales	f__67-14	g__67-14_unclassified	s__67-14_unclassified	0	22	36	46		31	0	0	32		10	0	0	0		80	102	75	80		28	42	33	34		0	0	0	0		37	0	25	51		35	33	49	44		30	18
00e8837c2c8b06a0ed36455abea86638	d__Bacteria	p__Chloroflexi	c__Chloroflexia	o__Thermomicrobiales	f__JG30-KF-CM45	g__JG30-KF-CM45_unclassified	s__JG30-KF-CM45_unclassified	9	21	14	10		4	14	0	21		61	57	35	43		80	77	80	96		0	0	0	5		48	56	56	78		10	38	14	22		0	0	0	9		14	13
345b1fcc1bd94352a3b9dc8f092284a7	d__Bacteria	p__Actinomycetota	c__Thermoleophilia	o__Gaiellales	f__Gaiellales_unclassified	g__Gaiellales_unclassified	s__Gaiellales_unclassified	43	42	43	23		27	34	27	35		0	0	0	0		0	0	5	0		43	35	66	41		0	0	8	0		32	47	34	32		32	43	40	31		26	33
7eef6361b8d8d987e81d748eb6b2e1c1	d__Bacteria	p__Nitrospirae	c__Nitrospira	o__Nitrospirales	f__Nitrospiraceae	g__Nitrospira	s__uncultured_Nitrospira_sp.	28	17	25	27		46	190	60	79		11	7	0	17		15	24	18	16		14	24	18	0		0	9	0	0		27	24	0	23		81	73	44	78		19	24
a384fdd682389eb979eea16615a39339	d__Bacteria	p__Actinomycetota	c__Actinomycetota	o__Actinomycetota _unclassified	f__Actinomycetota _unclassified	g__Actinomycetota _unclassified	s__Actinomycetota _unclassified	38	69	38	39		36	44	31	41		0	0	0	0		0	0	0	0		75	45	65	55		0	0	12	0		0	14	42	31		34	32	14	0		13	17
6417e27c21492072909f30e006d78518	d__Bacteria	p__Pseudomonadota	c__DeltaPseudomonadota	o__Myxococcales	f__Myxococcaceae	g__Myxococcaceae_unclassified	s__Myxococcaceae_unclassified	13	42	12	0		33	56	37	43		0	0	0	0		12	15	33	17		0	16	21	19		17	0	0	0		53	40	45	53		33	17	18	30		63	49
8f92f685124aa34b044bae31502f16c4	d__Bacteria	p__Gemmatimonadetes	c__Gemmatimonadetes	o__Gemmatimonadales	f__Gemmatimonadaceae	g__Gemmatimonas	s__uncultured_Gemmatimonas_sp.	0	0	0	0		48	30	0	43		19	15	0	27		56	51	44	42		0	0	0	0		36	45	39	23		61	47	46	82		0	0	31	45		20	29
74307a90cf40871d1956e729cab5cea9	d__Bacteria	p__Actinomycetota	c__Actinomycetota	o__Actinomycetota _unclassified	f__Actinomycetota _unclassified	g__Actinomycetota _unclassified	s__Actinomycetota _unclassified	30	22	27	29		37	66	35	37		8	10	0	0		28	14	46	32		31	31	29	46		0	11	11	15		25	22	23	20		40	27	42	44		27	24
a5176c523092dbb98ed9cc32c53432ab	d__Bacteria	p__Actinomycetota	c__Thermoleophilia	o__Gaiellales	f__Gaiellales_unclassified	g__Gaiellales_unclassified	s__Gaiellales_unclassified	18	24	11	11		0	8	28	28		52	62	0	35		32	44	30	43		0	0	0	11		61	58	70	76		19	34	20	42		0	0	0	8		37	32
4cd84c5188e39d24cc92459344c77d2e	d__Bacteria	p__Chloroflexi	c__TK10	o__TK10_unclassified	f__TK10_unclassified	g__TK10_unclassified	s__TK10_unclassified	24	42	13	14		35	33	35	46		0	20	0	0		0	0	18	0		43	35	35	42		17	14	0	28		37	32	25	38		36	23	42	55		33	51
f1b4ce54782842a6ada9dbbec4aec49a	d__Bacteria	p__Actinomycetota	c__Thermoleophilia	o__Gaiellales	f__Gaiellales_unclassified	g__Gaiellales_unclassified	s__Gaiellales_unclassified	54	66	38	41		67	60	69	58		0	0	0	0		0	0	0	0		37	60	51	59		0	0	0	0		0	35	0	19		49	59	32	62		0	22
87edf2cd89b497eae2b5c0f0cac77913	d__Bacteria	p__Pseudomonadota	c__AlphaPseudomonadota	o__Rhizobiales	f__Hyphomicrobiaceae	g__Rhodoplanes	s__uncultured_Rhodoplanes_sp.	57	42	0	33		56	32	53	54		31	44	38	28		37	34	0	29		27	0	42	31		22	43	54	49		50	21	0	38		26	25	0	38		43	41
cc950e82a489ac26feefd26c69151db0	d__Bacteria	p__Actinomycetota	c__Actinomycetota	o__Propionibacteriales	f__Nocardioidaceae	g__Aeromicrobium	s__Aeromicrobium_unclassified	0	29	21	28		0	35	0	0		57	76	29	65		21	0	26	34		31	19	23	37		54	49	53	65		57	40	0	34		49	0	0	40		31	28
ed54b9815e7cb25e5318017e086bbe01	d__Bacteria	p__Pseudomonadota	c__DeltaPseudomonadota	o__Myxococcales	f__Phaselicystidaceae	g__Phaselicystis	s__Phaselicystis_unclassified	0	0	16	0		42	31	44	75		17	51	16	43		26	37	36	42		30	21	45	25		31	26	16	29		28	39	0	41		33	0	0	35		32	33
01dcf5e79c6c8c16795fc6bce05d19c3	d__Bacteria	p__Chloroflexi	c__KD4-96	o__KD4-96_unclassified	f__KD4-96_unclassified	g__KD4-96_unclassified	s__KD4-96_unclassified	21	0	23	38		29	38	0	26		64	69	40	49		57	35	32	40		16	25	18	16		59	40	50	50		22	32	0	26		28	15	0	33		40	34
3e819f445542981e21b26082d73ad088	d__Bacteria	p__Chloroflexi	c__Chloroflexia	o__Chloroflexales	f__Roseiflexaceae	g__Roseiflexaceae_unclassified	s__Roseiflexaceae_unclassified	28	26	25	20		0	0	0	32		30	52	20	41		26	20	30	43		15	0	6	17		57	38	49	56		0	52	14	44		0	0	0	0		55	96
b4059fe2a86fc77f1e4088dca5cf828a	d__Bacteria	p__Actinomycetota	c__Thermoleophilia	o__Solirubrobacterales	f__67-14	g__67-14_unclassified	s__67-14_unclassified	0	71	101	0		41	70	0	45		0	0	0	0		0	0	0	0		68	69	79	0		0	0	0	0		31	0	0	0		58	42	75	65		0	0
e744dc0b431a496d02048359e3e30372	d__Bacteria	p__Planctomycetes	c__Phycisphaerae	o__Tepidisphaerales	f__WD2101_soil_group	g__WD2101_soil_group_unclassified	s__WD2101_soil_group_unclassified	35	35	15	32		46	31	23	31		20	31	0	30		24	23	36	20		22	20	23	17		24	24	38	31		56	30	36	29		49	20	37	48		37	28
d09cc969bb8482ab36c5bb73f3bd21ae	d__Bacteria	p__Gemmatimonadetes	c__Gemmatimonadetes	o__Gemmatimonadales	f__Gemmatimonadaceae	g__Gemmatimonadaceae_unclassified	s__Gemmatimonadaceae_unclassified	24	30	13	11		45	40	39	65		35	21	0	36		16	15	29	22		11	8	133	20		24	25	27	29		23	44	17	34		31	20	2	38		18	32
29aeba9e3497bf047565b06832a0cf1d	d__Bacteria	p__Actinomycetota	c__Actinomycetota	o__Propionibacteriales	f__Nocardioidaceae	g__Nocardioides	s__uncultured_Nocardioides_sp.	38	30	52	57		19	37	29	23		21	26	0	24		24	41	18	25		18	56	21	25		25	34	29	0		31	21	13	27		32	34	21	23		27	23
078c73c2b9bfbac9f087fcdc4844e467	d__Bacteria	p__Pseudomonadota	c__AlphaPseudomonadota	o__Rhizobiales	f__Bradyrhizobiaceae	g__Bradyrhizobium	s__Bradyrhizobium_sp._UNPA329	28	20	27	0		37	21	43	45		0	0	0	0		19	0	0	0		54	0	54	54		23	17	17	0		34	22	0	32		43	0	25	28		58	34
4dd60741a66b90d6b4c3f66bbaae8a0f	d__Bacteria	p__Bacillota	c__Bacilli	o__Bacillales	f__Alicyclobacillaceae	g__Tumebacillus	s__Tumebacillus_unclassified	0	0	0	0		0	32	0	82		35	51	0	0		78	80	38	118		0	0	0	0		127	109	65	67		35	44	0	45		0	0	0	0		61	28
09c789f86671569649ffe1db141ac4b4	d__Bacteria	p__Actinomycetota	c__Actinomycetota	o__Actinomycetota _unclassified	f__Actinomycetota _unclassified	g__Actinomycetota _unclassified	s__Actinomycetota _unclassified	0	0	0	0		0	0	0	0		70	78	51	56		179	178	88	252		0	0	0	0		67	91	69	81		0	0	0	0		0	0	0	0		0	22
94fad75ab46348da8afd8272187bbf23	d__Bacteria	p__Actinomycetota	c__Thermoleophilia	o__Solirubrobacterales	f__Solirubrobacteraceae	g__Conexibacter	s__Conexibacter_unclassified	21	37	33	12		43	43	33	28		10	10	13	13		21	23	28	17		34	33	20	21		15	17	9	14		44	34	24	41		42	35	24	40		40	29
af5891eefe1cea63aa82f907236dd0d2	d__Bacteria	p__Planctomycetes	c__Planctomycetacia	o__Planctomycetales	f__Planctomycetales_unclassified	g__Planctomycetales_unclassified	s__Planctomycetales_unclassified	34	39	12	27		39	24	59	19		19	13	0	17		0	0	0	0		45	18	72	32		13	0	15	19		16	19	0	18		13	6	0	31		39	39
981079662cfcbddba0a533c934d58e21	d__Bacteria	p__Chloroflexi	c__KD4-96	o__KD4-96_unclassified	f__KD4-96_unclassified	g__KD4-96_unclassified	s__KD4-96_unclassified	22	30	22	23		23	28	24	31		44	53	20	25		35	24	33	33		27	20	22	22		31	37	62	46		25	38	0	26		28	15	12	18		43	17
dd28263fed06db396ea156e947ca212d	d__Bacteria	p__Actinomycetota	c__Actinomycetota	o__Micrococcales	f__Intrasporangiaceae	g__Terrabacter	s__Terrabacter_sp._A46	61	0	49	0		47	52	0	53		0	0	0	0		0	32	0	32		44	111	39	62		0	0	30	0		37	0	0	40		67	52	0	0		0	0
7bd3f4eb81ad6f2b6eae95acea40f8bd	d__Bacteria	p__Actinomycetota	c__Acidimicrobiia	o__IMCC26256	f__IMCC26256_unclassified	g__IMCC26256_unclassified	s__IMCC26256_unclassified	30	0	22	0		15	19	0	36		50	74	35	40		23	43	27	38		0	13	17	17		69	74	54	67		32	23	0	19		21	0	0	12		27	21
8a695a2312c1eb87cb549c04d85798b3	d__Bacteria	p__Chloroflexi	c__KD4-96	o__KD4-96_unclassified	f__KD4-96_unclassified	g__KD4-96_unclassified	s__KD4-96_unclassified	39	66	51	70		27	21	0	0		47	55	0	41		82	0	29	43		47	53	0	46		51	28	63	55		0	22	0	0		31	38	0	18		18	28
97b63fa3fd21fdae601d566afdc0c5a1	d__Bacteria	p__Planctomycetes	c__Planctomycetia	o__Planctomycetales	f__Isosphaeraceae	g__Singulisphaera	s__uncultured_Singulisphaera_sp.	44	28	76	57		22	0	32	0		25	25	27	28		0	0	0	0		51	61	47	52		23	29	21	36		0	18	0	18		41	0	33	0		39	0
c2afbc263b74efda7eded0c565540e7e	d__Bacteria	p__Actinomycetota	c__Thermoleophilia	o__Solirubrobacterales	f__Conexibacteraceae	g__Conexibacteraceae_unclassified	s__Conexibacteraceae_unclassified	35	37	43	36		43	53	37	29		13	0	0	0		14	0	0	0		36	42	31	55		0	0	0	7		28	36	0	38		40	27	24	49		35	17
427c670b9e6f6f691164f9a72dead1c6	d__Bacteria	p__Actinomycetota	c__Actinomycetota	o__Actinomycetota _unclassified	f__Actinomycetota _unclassified	g__Actinomycetota _unclassified	s__Actinomycetota _unclassified	43	0	0	37		58	0	0	0		15	32	35	23		26	31	28	28		54	43	12	32		45	52	58	51		25	71	32	30		53	49	28	30		24	37
c680fa80f069a5774caf4155a5b83f44	d__Bacteria	p__Bacillota	c__Bacilli	o__Bacillales	f__Planococcaceae	g__Planococcus	s__Planococcus_citreus	37	36	0	47		0	0	0	0		45	44	19	38		47	43	33	39		81	0	47	27		17	23	35	38		0	0	0	29		0	0	0	0		23	20
e500876010e0ebec01e65ab570a924b3	d__Bacteria	p__Chloroflexi	c__TK10	o__TK10_unclassified	f__TK10_unclassified	g__TK10_unclassified	s__TK10_unclassified	0	53	0	0		0	26	74	42		35	40	28	30		26	25	50	33		0	0	0	0		31	42	16	32		0	22	35	51		22	0	0	36		19	0
393796827f77b318845e782f2d9ca74d	d__Bacteria	p__Pseudomonadota	c__GammaPseudomonadota	o__Xanthomonadales	f__Rhodanobacteraceae	g__Dokdonella	s__uncultured_Dokdonella_sp.	71	49	152	86		25	0	19	0		0	0	0	0		0	0	0	0		90	82	25	71		0	0	0	0		14	0	0	0		53	67	0	37		15	29
b3dc7060f743bca48513e28811e9bcee	d__Bacteria	p__Actinomycetota	c__Thermoleophilia	o__Solirubrobacterales	f__67-14	g__67-14_unclassified	s__67-14_unclassified	67	65	55	74		0	44	53	30		0	0	0	0		0	0	26	0		47	0	40	33		0	0	0	0		39	26	53	55		28	39	0	25		27	16
8fea6fb414f3973c60bb3d9c9b396391	d__Bacteria	p__Pseudomonadota	c__GammaPseudomonadota	o__BetaPseudomonadotales	f__Burkholderiaceae	g__Cupriavidus	s__Cupriavidus_unclassified	28	40	49	27		45	48	26	56		0	0	0	30		0	0	0	0		27	18	32	47		20	10	13	0		45	37	13	59		32	37	31	51		0	0
da296d0d0ec750485e821fc4630adf2f	d__Bacteria	p__Actinomycetota	c__Actinomycetota	o__Micromonosporales	f__Micromonosporaceae	g__Luedemannella	s__Luedemannella_unclassified	0	26	56	38		25	27	39	28		0	28	0	0		0	23	35	31		36	21	52	23		30	0	30	30		29	0	0	56		33	0	17	25		31	20
8f3ad8b02c5177dc8c089f4a16d56c25	d__Bacteria	p__Acidobacteria	c__Subgroup_6	o__Subgroup_6_unclassified	f__Subgroup_6_unclassified	g__Subgroup_6_unclassified	s__Subgroup_6_unclassified	50	0	17	0		27	18	70	30		41	49	0	49		62	38	37	24		31	37	51	36		30	27	29	51		26	0	0	13		14	0	0	16		17	24
2135c253d073aa26c30a77f25efebb5f	d__Bacteria	p__Verrucomicrobia	c__Verrucomicrobiae	o__Chthoniobacterales	f__Chthoniobacteraceae	g__Chthoniobacter	s__Chthoniobacter_unclassified	24	47	23	17		47	23	22	25		28	34	28	30		8	5	14	0		31	0	81	20		44	17	26	36		43	41	49	23		48	0	14	36		36	47
91d5f7d02f6123e4ba67b90826bea339	d__Bacteria	p__Pseudomonadota	c__AlphaPseudomonadota	o__Azospirillales	f__Azospirillaceae	g__Skermanella	s__Skermanella_unclassified	24	18	35	0		35	44	56	39		0	0	0	31		42	0	29	38		23	43	16	43		18	0	28	0		33	25	0	50		29	30	33	37		47	20
8735493dec597938c6bf9e275f63976e	d__Bacteria	p__Pseudomonadota	c__GammaPseudomonadota	o__GammaPseudomonadota_Incertae_Sedis	f__Unknown_Family	g__Acidibacter	s__Acidibacter_unclassified	32	24	54	0		16	62	18	0		33	40	31	23		35	43	74	28		36	38	0	42		30	0	0	29		44	16	33	19		81	62	0	26		0	27
1d55d9362d93aaa2a9eefe9cfc010fc5	d__Bacteria	p__Bacteroidota	c__Bacteroidia	o__Chitinophagales	f__Chitinophagaceae	g__Flaviaesturariibacter	s__Flaviaesturariibacter_unclassified	14	0	14	0		24	9	24	55		22	29	32	22		13	12	11	17		28	15	24	16		8	0	18	35		63	70	65	117		23	0	20	19		51	41
ac8d7e2674b9b713ab9d6beac122e0f6	d__Bacteria	p__Actinomycetota	c__Thermoleophilia	o__Solirubrobacterales	f__Conexibacteraceae	g__Conexibacter	s__uncultured_Conexibacter_sp.	49	0	72	65		18	0	49	31		0	0	0	0		0	0	0	0		79	51	58	42		0	0	0	0		36	27	45	42		43	33	50	58		0	0
7764bb6de6b087f03efeaef4a7114776	d__Bacteria	p__Pseudomonadota	c__AlphaPseudomonadota	o__Rhizobiales	f__Hyphomicrobiaceae	g__Pedomicrobium	s__Pedomicrobium_unclassified	0	0	0	0		23	55	0	45		34	42	0	24		47	34	57	47		0	0	0	42		42	40	0	23		45	49	0	73		66	28	22	63		0	0
f526a62280d4d800ca70b00556eda81b	d__Bacteria	p__Pseudomonadota	c__AlphaPseudomonadota	o__Rhizobiales	f__Rhizobiaceae	g__Sinorhizobium	s__Sinorhizobium_sp._MG-2011-4-AO	40	54	0	14		21	62	0	34		72	30	0	38		0	0	82	27		37	30	0	18		0	26	0	0		0	0	0	49		85	82	37	19		48	33
6ab90e890bad1c3216c921a3cf0e524d	d__Bacteria	p__Pseudomonadota	c__GammaPseudomonadota	o__Xanthomonadales	f__Xanthomonadaceae	g__Lysobacter	s__Lysobacter_oryzae	14	14	0	7		20	57	33	23		0	0	0	16		0	0	0	0		9	0	18	15		0	0	15	0		54	78	32	101		30	13	75	37		43	47
92c4c226a21b38307613de2fc95f55b5	d__Bacteria	p__Pseudomonadota	c__GammaPseudomonadota	o__BetaPseudomonadotales	f__SC-I-84	g__SC-I-84_unclassified	s__SC-I-84_unclassified	20	26	16	41		23	29	23	45		21	16	0	24		10	12	16	12		22	38	40	57		31	11	16	23		35	37	12	34		20	17	19	21		43	47
911b57334332cb7ae6adcb1e9f5b4a3f	d__Bacteria	p__Acidobacteria	c__Blastocatellia_(Subgroup_4)	o__Pyrinomonadales	f__Pyrinomonadaceae	g__RB41	s__RB41_unclassified	61	103	77	107		54	75	0	85		0	0	0	0		0	0	0	0		90	77	117	102		0	0	0	0		0	0	0	0		0	0	0	72		0	0
5e40e149e28705f311b13df9831464e6	d__Bacteria	p__Pseudomonadota	c__DeltaPseudomonadota	o__Myxococcales	f__Polyangiaceae	g__Sorangium	s__Sorangium_sp.	20	9	31	26		6	9	14	7		71	81	26	58		26	29	45	35		18	16	20	15		38	36	10	29		16	22	17	31		0	23	10	23		21	41
5f379b433e4e2283f3b46f9e01d5a40a	d__Bacteria	p__Pseudomonadota	c__AlphaPseudomonadota	o__Rhizobiales	f__Hyphomicrobiaceae	g__Hyphomicrobiaceae_unclassified	s__Hyphomicrobiaceae_unclassified	31	39	0	38		32	30	70	29		0	29	0	30		0	0	0	0		43	24	83	27		0	0	24	0		23	23	0	17		53	0	17	41		27	0
5eb2c797bf224573c741821942be0860	d__Bacteria	p__Pseudomonadota	c__Pseudomonadota_unclassified	o__Pseudomonadota_unclassified	f__Pseudomonadota_unclassified	g__Pseudomonadota_unclassified	s__Pseudomonadota_unclassified	30	0	0	0		0	0	30	14		64	71	41	58		41	43	31	42		0	0	0	0		67	92	72	59		19	50	0	55		0	0	0	21		30	23
6271434b350b861eb794c4632d0ff118	d__Bacteria	p__Gemmatimonadetes	c__Gemmatimonadetes	o__Gemmatimonadales	f__Gemmatimonadaceae	g__Gemmatirosa	s__Gemmatirosa_unclassified	21	25	25	30		0	29	37	35		14	11	0	39		20	22	33	19		0	0	18	23		12	10	6	11		67	65	46	45		0	17	0	28		39	44
5dff8e345fc41207073b99e72fbcff77	d__Bacteria	p__Chloroflexi	c__Gitt-GS-136	o__Gitt-GS-136_unclassified	f__Gitt-GS-136_unclassified	g__Gitt-GS-136_unclassified	s__Gitt-GS-136_unclassified	52	0	0	0		47	28	0	29		51	102	60	47		38	0	32	37		0	0	0	39		62	55	68	61		0	40	0	0		0	0	0	0		38	47
713dee91aa4dd6633ecc4bd282a582cb	d__Bacteria	p__Actinomycetota	c__Thermoleophilia	o__Gaiellales	f__Gaiellales_unclassified	g__Gaiellales_unclassified	s__Gaiellales_unclassified	37	43	46	45		19	33	31	46		18	30	0	0		14	32	52	50		47	55	0	87		16	12	18	0		0	31	0	35		21	23	26	20		33	21
a8a2805c1131fd7fa496b811d27cf344	d__Bacteria	p__Actinomycetota	c__Acidimicrobiia	o__IMCC26256	f__IMCC26256_unclassified	g__IMCC26256_unclassified	s__IMCC26256_unclassified	0	49	58	0		0	37	53	0		21	27	0	31		31	27	17	22		46	47	33	43		17	38	33	21		26	34	0	19		41	46	33	53		32	26
b049b329c52c444ca27cff0c24471c63	d__Bacteria	p__Actinomycetota	c__Actinomycetota	o__Micrococcales	f__Microbacteriaceae	g__Agromyces	s__Agromyces_iriomotensis	0	0	0	0		0	0	0	0		89	109	96	90		56	50	0	58		0	0	0	0		97	106	134	109		0	0	0	0		0	0	0	0		33	38
12dfd066380cb7292ad21010fbd15d8e	d__Bacteria	p__Pseudomonadota	c__GammaPseudomonadota	o__Xanthomonadales	f__Xanthomonadaceae	g__Xanthomonadaceae_unclassified	s__Xanthomonadaceae_unclassified	0	0	0	0		35	48	0	51		33	0	0	31		0	0	22	0		0	0	0	0		19	29	135	25		49	82	0	51		38	0	36	38		39	50
b85bfd97d597e4ca36cb7a6c44ba90b3	d__Bacteria	p__Actinomycetota	c__Actinomycetota	o__Frankiales	f__Frankiales_unclassified	g__Frankiales_unclassified	s__Frankiales_unclassified	66	0	24	55		21	39	0	25		0	0	0	0		0	0	0	0		50	25	30	39		0	20	0	0		34	18	0	30		58	38	21	55		0	18
601600b2488fc80a87cddcfdf3b459de	d__Bacteria	p__Acidobacteria	c__Acidobacteriia	o__Solibacterales	f__Solibacteraceae_(Subgroup_3)	g__Bryobacter	s__Bryobacter_unclassified	13	0	31	34		40	62	40	35		18	0	0	0		0	31	28	14		21	40	16	35		0	0	0	0		29	26	22	33		33	34	43	51		35	32
08c9926357a5630b9690ef5d0d1ba37b	d__Bacteria	p__Acidobacteria	c__Thermoanaerobaculia	o__Thermoanaerobaculales	f__Thermoanaerobaculaceae	g__Subgroup_10	s__Subgroup_10_unclassified	0	0	0	0		0	0	69	62		100	104	30	37		0	0	0	15		0	0	49	0		33	63	44	44		62	29	30	104		0	0	0	0		101	0
f013401a493ab50f231efaffcd861896	d__Bacteria	p__Pseudomonadota	c__AlphaPseudomonadota	o__Rhizobiales	f__Hyphomicrobiaceae	g__Hyphomicrobiaceae_unclassified	s__Hyphomicrobiaceae_unclassified	28	0	16	27		0	25	0	44		24	54	16	30		24	34	28	20		15	40	13	16		39	44	27	41		20	30	19	34		17	6	25	8		56	33
cbf78ebbc5d7cd34f589947de3ffa912	d__Bacteria	p__Actinomycetota	c__Thermoleophilia	o__Solirubrobacterales	f__Conexibacteraceae	g__Conexibacter	s__uncultured_Conexibacter_sp.	0	0	0	0		18	0	0	35		43	43	88	56		43	31	0	40		0	0	0	0		75	91	90	74		0	18	0	32		0	0	0	0		79	77
2139dbcc6d322fee3bb0a671fbe2297b	d__Bacteria	p__Pseudomonadota	c__AlphaPseudomonadota	o__Reyranellales	f__Reyranellaceae	g__Reyranella	s__Reyranella_unclassified	21	29	0	0		53	41	44	26		33	17	0	15		0	19	23	24		19	0	35	50		16	0	20	16		38	46	0	58		35	20	38	48		46	34
54d1d0f191e951ffbad27c49f45a3318	d__Bacteria	p__Bacillota	c__Bacilli	o__Bacillales	f__Alicyclobacillaceae	g__Tumebacillus	s__uncultured_Tumebacillus_sp.	30	10	0	16		67	44	44	36		17	25	17	0		7	0	0	0		64	13	29	38		28	53	23	34		36	33	30	0		0	40	57	34		35	26
4dfebc4befb9eea7e0206d60bd3d9809	d__Bacteria	p__Actinomycetota	c__Acidimicrobiia	o__IMCC26256	f__IMCC26256_unclassified	g__IMCC26256_unclassified	s__IMCC26256_unclassified	39	40	0	20		47	46	57	77		0	0	0	0		0	0	0	0		39	26	35	56		0	0	0	0		50	31	0	35		26	25	0	26		31	0
91bfc6f9b2fa17522f43acf3e2c33aea	d__Bacteria	p__Pseudomonadota	c__GammaPseudomonadota	o__GammaPseudomonadota_Incertae_Sedis	f__Unknown_Family	g__Acidibacter	s__Acidibacter_unclassified	22	43	64	95		23	30	0	29		0	0	0	0		24	0	29	0		92	30	32	41		22	14	30	17		26	24	32	24		64	24	32	37		33	24
6699f5a1d2be613c5c24353f117ff8be	d__Bacteria	p__Actinomycetota	c__Thermoleophilia	o__Solirubrobacterales	f__67-14	g__67-14_unclassified	s__67-14_unclassified	42	26	31	23		12	11	26	23		10	25	0	22		0	14	14	0		18	0	28	0		21	21	28	11		18	15	0	25		13	7	0	17		13	31
3100548e1bed7a3d858093fea5f54b14	d__Bacteria	p__Acidobacteria	c__Blastocatellia_(Subgroup_4)	o__11-24	f__11-24_unclassified	g__11-24_unclassified	s__11-24_unclassified	32	0	0	14		12	23	23	17		51	38	18	47		36	28	20	29		17	23	25	18		25	32	42	44		28	29	0	25		23	0	13	8		37	56
b97738248ac9d672dba4803f2e242338	d__Bacteria	p__Actinomycetota	c__Rubrobacteria	o__Gaiellales	f__Gaiellaceae	g__Gaiellaceae_unclassified	s__Gaiellaceae_unclassified	86	77	61	51		28	33	33	21		0	0	0	0		0	0	0	0		57	42	46	82		0	0	0	0		19	0	0	0		34	20	24	39		0	0
6b83b999883e89b73d5cbf2663418906	d__Bacteria	p__Pseudomonadota	c__DeltaPseudomonadota	o__Myxococcales	f__Myxococcaceae	g__Myxococcaceae_unclassified	s__Myxococcaceae_unclassified	0	0	0	0		34	0	0	0		49	60	0	57		31	33	40	47		0	0	0	0		66	68	55	52		22	34	0	81		15	0	20	0		33	43
d832f80e60578b954a0982e8e8c1689e	d__Bacteria	p__Gemmatimonadetes	c__Gemmatimonadetes	o__Gemmatimonadales	f__Gemmatimonadaceae	g__Gemmatirosa	s__Gemmatirosa_unclassified	5	0	11	18		7	32	17	12		4	0	0	5		92	147	112	191		0	20	7	8		0	8	0	0		22	10	0	15		8	8	0	17		37	23
ccc603130cc340c9fbba626b5173d31c	d__Bacteria	p__Chloroflexi	c__Ktedonobacteria	o__C0119	f__C0119_unclassified	g__C0119_unclassified	s__C0119_unclassified	32	35	24	19		52	81	35	33		0	0	6	0		0	0	7	0		37	30	10	33		0	4	0	0		60	43	29	47		71	56	55	66		12	28
8be2ea792d3d28c531df934c9c3d0e85	d__Bacteria	p__Gemmatimonadetes	c__Gemmatimonadetes	o__Gemmatimonadales	f__Gemmatimonadaceae	g__Gemmatimonadaceae_unclassified	s__Gemmatimonadaceae_unclassified	0	0	0	0		38	36	0	45		18	32	0	14		18	22	24	19		0	0	0	0		32	58	24	24		55	27	0	50		44	0	0	56		63	63
b4deca667b3f393a6f6fadb3af23fb7b	d__Bacteria	p__Verrucomicrobia	c__Verrucomicrobiae	o__Pedosphaerales	f__Pedosphaeraceae	g__Pedosphaeraceae_unclassified	s__Pedosphaeraceae_unclassified	18	24	0	12		44	25	31	21		25	0	0	27		12	0	19	8		6	0	38	6		20	13	18	42		65	123	33	55		22	33	9	28		26	57
cf1659c134a5b47419b97bdd72cd92c1	d__Bacteria	p__Acidobacteria	c__Subgroup_6	o__Subgroup_6_unclassified	f__Subgroup_6_unclassified	g__Subgroup_6_unclassified	s__Subgroup_6_unclassified	0	0	0	0		0	0	0	0		67	63	72	73		0	54	37	54		0	0	0	0		99	88	61	100		0	11	0	0		0	0	0	0		55	64
6727f7e6b80fae09504a3809a6460644	d__Bacteria	p__Acidobacteria	c__Acidobacteriia	o__Acidobacteriales	f__Acidobacteriales_unclassified	g__Acidobacteriales_unclassified	s__Acidobacteriales_unclassified	10	15	29	17		24	62	30	27		12	6	0	10		17	19	34	13		26	35	41	33		10	12	8	12		21	29	12	21		30	34	62	61		8	15
b8ef01c2cc1e149a129f0d54552a9031	d__Bacteria	p__Actinomycetota	c__Thermoleophilia	o__Gaiellales	f__Gaiellales_unclassified	g__Gaiellales_unclassified	s__Gaiellales_unclassified	0	0	0	0		0	0	0	0		109	107	42	81		32	40	44	63		0	0	0	0		107	94	132	116		0	0	0	0		0	0	0	0		25	34
c95ae406e809bf890d9c57ac747a1904	d__Bacteria	p__Actinomycetota	c__Actinomycetota	o__Micrococcales	f__Intrasporangiaceae	g__Tetrasphaera	s__Tetrasphaera_sp._URHBSG02	0	0	20	44		30	0	0	12		30	41	0	37		38	48	22	38		54	82	8	16		49	47	82	36		29	24	0	14		36	10	0	13		35	25
2f52b48312b1f80f8be5b8c5f8d06127	d__Bacteria	p__Planctomycetes	c__Planctomycetacia	o__Pirellulales	f__Pirellulaceae	g__Pirellulaceae_unclassified	s__Pirellulaceae_unclassified	48	50	0	0		58	29	50	0		30	52	60	20		24	50	32	31		0	0	0	0		23	33	24	33		49	48	32	36		0	37	47	43		47	26
94ddce43f30b3de8bd67a4fa1886e95c	d__Bacteria	p__Actinomycetota	c__Thermoleophilia	o__Solirubrobacterales	f__Solirubrobacteraceae	g__Conexibacter	s__Conexibacter_unclassified	24	20	39	40		33	46	26	31		0	0	0	0		0	0	0	15		49	59	28	52		22	0	0	0		28	17	0	30		56	61	32	36		32	24
0d6b1a90c74327da8e94bfad59765de1	d__Bacteria	p__Acidobacteria	c__Subgroup_6	o__Subgroup_6_unclassified	f__Subgroup_6_unclassified	g__Subgroup_6_unclassified	s__Subgroup_6_unclassified	25	22	9	15		19	23	36	46		23	0	20	0		0	21	22	0		11	11	33	14		0	14	15	19		62	65	28	36		16	0	14	24		45	59
9d01ebf01e13fdde6278bd6151cb527b	d__Bacteria	p__Acidobacteria	c__Acidobacteriia	o__Acidobacteriales	f__Acidobacteriales_unclassified	g__Acidobacteriales_unclassified	s__Acidobacteriales_unclassified	44	38	41	29		30	45	29	22		0	0	0	0		0	0	0	0		84	47	41	66		0	0	0	0		17	10	8	4		36	44	23	45		19	11
60cd162163a93d9e59cbbb97af0a9cce	d__Bacteria	p__Actinomycetota	c__Thermoleophilia	o__Gaiellales	f__Gaiellales_unclassified	g__Gaiellales_unclassified	s__Gaiellales_unclassified	29	21	21	22		16	41	25	29		20	40	14	23		32	31	34	37		28	22	39	31		17	13	16	19		19	14	8	32		26	11	17	27		24	23
db5217d4c3efcbea7e2ffbb4cdadf498	d__Bacteria	p__Acidobacteria	c__Subgroup_17	o__Subgroup_17_unclassified	f__Subgroup_17_unclassified	g__Subgroup_17_unclassified	s__Subgroup_17_unclassified	0	0	15	0		22	0	37	44		64	58	0	46		7	9	10	14		0	0	0	0		35	18	31	52		36	40	0	47		0	41	0	0		49	52
99daf6083828a3c5f19cb39aa6c86080	d__Bacteria	p__Actinomycetota	c__Thermoleophilia	o__Solirubrobacterales	f__67-14	g__67-14_unclassified	s__67-14_unclassified	0	31	0	0		24	26	53	56		27	36	0	0		0	0	17	0		23	27	21	23		41	40	0	0		33	44	51	61		31	0	0	30		34	40
9d348b963f57f7ec9768f1a780dc1e71	d__Bacteria	p__Acidobacteria	c__Subgroup_17	o__Subgroup_17_unclassified	f__Subgroup_17_unclassified	g__Subgroup_17_unclassified	s__Subgroup_17_unclassified	23	17	0	0		13	21	0	44		71	59	30	74		16	0	20	0		0	0	59	0		42	44	32	47		36	24	0	43		26	0	0	23		22	24
edd729e147dc0f5646c8328b268bfbc3	d__Bacteria	p__Chloroflexi	c__Chloroflexi_unclassified	o__Chloroflexi_unclassified	f__Chloroflexi_unclassified	g__Chloroflexi_unclassified	s__Chloroflexi_unclassified	17	26	0	12		31	27	30	50		38	55	29	35		9	8	0	7		17	12	28	16		37	34	42	61		28	35	14	37		11	5	12	31		31	37
1bf54e5a6d16a6063d6e4eb847bd5fba	d__Bacteria	p__Pseudomonadota	c__GammaPseudomonadota	o__BetaPseudomonadotales	f__Nitrosomonadaceae	g__MND1	s__MND1_unclassified	0	30	0	0		0	0	15	31		51	38	61	49		35	37	23	38		0	0	0	0		47	60	27	52		0	26	0	31		0	0	0	0		69	52
e4e7a115f27ef8e4c9f7d981938a16e5	d__Bacteria	p__Actinomycetota	c__Acidimicrobiia	o__Microtrichales	f__Ilumatobacteraceae	g__Ilumatobacteraceae_unclassified	s__Ilumatobacteraceae_unclassified	0	34	31	0		50	29	0	39		22	0	0	18		0	11	12	0		38	0	26	51		0	0	0	0		24	33	31	41		44	38	32	36		43	41
25689e8c9f274cfca6376478e6413035	d__Bacteria	p__Pseudomonadota	c__GammaPseudomonadota	o__Xanthomonadales	f__Xanthomonadaceae	g__Lysobacter	s__Lysobacter_sp._BAB-5699	49	32	41	36		52	61	30	57		0	0	0	0		0	0	0	0		79	98	70	47		0	0	0	0		35	33	0	29		57	61	0	71		0	41
0cac9fe1272971b503b615fe1e738da1	d__Bacteria	p__Pseudomonadota	c__DeltaPseudomonadota	o__Myxococcales	f__Haliangiaceae	g__Haliangium	s__Haliangium_unclassified	0	0	0	0		52	33	78	0		0	20	0	40		0	29	24	16		0	30	0	24		12	41	46	22		20	34	0	26		37	44	40	44		40	39
e5e227cbafd0235df6c3440380b676b7	d__Bacteria	p__Actinomycetota	c__MB-A2-108	o__MB-A2-108_unclassified	f__MB-A2-108_unclassified	g__MB-A2-108_unclassified	s__MB-A2-108_unclassified	16	0	0	0		10	9	0	24		0	68	37	51		0	33	28	23		0	0	10	0		23	61	30	45		29	17	18	50		16	0	28	14		42	41
0512a0654cb796341fc95e7034d6e7b0	d__Bacteria	p__Acidobacteria	c__Blastocatellia_(Subgroup_4)	o__Pyrinomonadales	f__Pyrinomonadaceae	g__RB41	s__RB41_unclassified	34	81	58	44		52	54	31	23		0	0	0	0		0	0	0	0		53	34	58	59		0	0	0	0		46	18	18	21		51	39	47	52		14	16
690b010c3104ecc6b975aa486e5b3bd2	d__Bacteria	p__Pseudomonadota	c__AlphaPseudomonadota	o__Rhizobiales	f__Beijerinckiaceae	g__Microvirga	s__Microvirga_unclassified	33	0	22	21		34	31	41	29		11	20	0	11		18	17	31	29		17	22	28	56		0	12	22	20		21	30	20	44		24	16	40	27		36	23
c66b90f2a55c8cb1a489b8600052eac5	d__Bacteria	p__Pseudomonadota	c__AlphaPseudomonadota	o__Azospirillales	f__Azospirillaceae	g__Skermanella	s__Skermanella_unclassified	17	19	0	28		20	29	0	36		12	9	18	0		45	57	37	59		15	29	19	21		13	25	20	26		26	32	29	31		25	0	0	13		29	30
3c71ffd1fb25cc0bd621a4063036aca0	d__Bacteria	p__Chloroflexi	c__TK10	o__TK10_unclassified	f__TK10_unclassified	g__TK10_unclassified	s__TK10_unclassified	0	0	11	7		51	50	38	41		0	18	0	22		16	20	27	22		13	13	31	26		18	21	18	0		38	31	0	25		32	38	96	54		28	37
c0c3b2d0c4f44a5177b0d589bca483ee	d__Bacteria	p__Chloroflexi	c__Chloroflexia	o__Chloroflexales	f__Roseiflexaceae	g__Roseiflexaceae_unclassified	s__Roseiflexaceae_unclassified	34	36	40	73		41	45	17	15		0	0	0	0		0	0	0	0		51	34	36	36		0	0	0	0		34	20	17	12		33	49	33	56		5	14
dfa14e131557ba7faed609001fb41182	d__Bacteria	p__Actinomycetota	c__Thermoleophilia	o__Solirubrobacterales	f__Solirubrobacteraceae	g__Conexibacter	s__Conexibacter_unclassified	29	17	35	25		18	28	25	16		0	10	0	7		0	13	0	27		25	60	18	41		12	32	35	10		20	30	48	25		21	29	31	21		42	32
38f1cec6c7486fb77502b4ec92b4d8e1	d__Bacteria	p__Verrucomicrobia	c__Verrucomicrobiae	o__Chthoniobacterales	f__Chthoniobacteraceae	g__Candidatus_Udaeobacter	s__Candidatus_Udaeobacter_unclassified	24	31	17	24		30	39	51	33		14	15	12	25		13	13	21	5		43	32	58	0		16	15	16	10		29	33	13	31		25	41	0	46		9	29
a28074a648f049302a30de51d2318884	d__Bacteria	p__Actinomycetota	c__Thermoleophilia	o__Solirubrobacterales	f__67-14	g__67-14_unclassified	s__67-14_unclassified	54	76	119	43		21	36	22	19		0	0	0	0		0	19	0	19		20	65	66	59		0	0	0	0		10	8	0	20		23	21	32	21		0	0
5b0ad66502c86a5c8f87ddf5232a72ce	d__Bacteria	p__Actinomycetota	c__Thermoleophilia	o__Gaiellales	f__Gaiellales_unclassified	g__Gaiellales_unclassified	s__Gaiellales_unclassified	131	117	177	161		24	0	0	0		0	0	0	0		0	0	0	0		63	127	62	138		0	0	0	0		0	0	0	0		24	21	0	0		0	0
641871493509db1a1a186c1774849a0c	d__Bacteria	p__Acidobacteria	c__Subgroup_6	o__Subgroup_6_unclassified	f__Subgroup_6_unclassified	g__Subgroup_6_unclassified	s__Subgroup_6_unclassified	53	0	0	0		0	0	0	0		87	82	65	72		0	0	0	0		0	0	60	0		83	65	62	70		62	43	0	0		50	0	0	0		52	39
99ad6cfc5af7f5849473983a0a92e114	d__Bacteria	p__Acidobacteria	c__Subgroup_6	o__Subgroup_6_unclassified	f__Subgroup_6_unclassified	g__Subgroup_6_unclassified	s__Subgroup_6_unclassified	32	23	0	18		13	36	23	17		18	0	0	20		44	26	49	19		30	18	13	32		13	24	15	17		30	18	24	0		0	23	25	46		34	45
ff37539ca95f01f7e6cf7ee3d8fb7af6	d__Bacteria	p__Actinomycetota	c__Thermoleophilia	o__Gaiellales	f__Gaiellaceae	g__Gaiella	s__Gaiella_unclassified	10	11	7	17		0	8	0	9		54	77	32	40		82	81	71	101		0	5	0	0		40	43	29	56		0	12	0	12		0	0	0	0		33	20
15f38af739892700003494603844c9ed	d__Bacteria	p__Acidobacteria	c__Thermoanaerobaculia	o__Thermoanaerobaculales	f__Thermoanaerobaculaceae	g__Subgroup_10	s__Subgroup_10_unclassified	0	0	0	0		40	13	0	0		0	0	0	0		42	44	38	35		0	37	0	0		20	0	0	24		0	65	0	52		74	19	93	32		60	67
9d458c64a77ab0d6764c57e7f2d5122c	d__Bacteria	p__Actinomycetota	c__Thermoleophilia	o__Solirubrobacterales	f__Solirubrobacteraceae	g__Conexibacter	s__Conexibacter_unclassified	33	21	27	30		42	33	38	21		21	26	0	16		20	13	39	30		29	29	30	30		25	23	30	18		30	15	0	34		19	15	14	26		24	16
5cb14f268f70880fbf29ff0008cb605e	d__Bacteria	p__Pseudomonadota	c__DeltaPseudomonadota	o__DeltaPseudomonadota_unclassified	f__DeltaPseudomonadota_unclassified	g__DeltaPseudomonadota_unclassified	s__DeltaPseudomonadota_unclassified	0	28	43	0		37	44	57	0		0	0	0	0		25	0	25	0		52	64	54	45		0	0	0	0		38	40	0	0		41	68	50	25		0	0
af2b424aa293a766841b3b8827e25bf7	d__Bacteria	p__Actinomycetota	c__Thermoleophilia	o__Gaiellales	f__Gaiellales_unclassified	g__Gaiellales_unclassified	s__Gaiellales_unclassified	24	17	33	29		21	28	0	13		36	39	38	23		30	27	42	29		20	0	12	35		0	16	46	31		17	35	0	53		15	17	0	11		37	41
85f981e18bb99597c5149dd942625f0c	d__Bacteria	p__Gemmatimonadetes	c__Gemmatimonadetes	o__Gemmatimonadales	f__Gemmatimonadaceae	g__Gemmatirosa	s__Gemmatirosa_unclassified	23	12	11	0		7	16	0	20		39	24	0	52		37	23	42	21		0	14	0	0		59	41	35	46		29	39	0	41		8	7	0	12		66	56
cf618e778acb6262af3b898d787581e0	d__Bacteria	p__Acidobacteria	c__Blastocatellia_(Subgroup_4)	o__Pyrinomonadales	f__Pyrinomonadaceae	g__RB41	s__RB41_unclassified	24	15	19	16		0	0	0	0		78	63	25	68		18	18	37	16		22	0	17	15		62	55	50	67		17	40	0	28		0	0	0	0		47	36
c027268d8a97e944fa58ee34dda6074d	d__Bacteria	p__Actinomycetota	c__Actinomycetota	o__Actinomycetota _unclassified	f__Actinomycetota _unclassified	g__Actinomycetota _unclassified	s__Actinomycetota _unclassified	34	18	31	24		19	32	19	33		12	33	18	16		12	6	24	25		21	26	16	25		23	17	21	14		22	29	0	26		22	9	20	25		38	50
bbfeb2b65ac36a7d3d8725c264fc4af6	d__Bacteria	p__Gemmatimonadetes	c__Gemmatimonadetes	o__Gemmatimonadales	f__Gemmatimonadaceae	g__Gemmatimonas	s__Gemmatimonas_unclassified	103	0	0	0		0	0	38	77		0	0	18	19		30	0	0	17		0	192	0	122		0	0	0	0		60	0	0	40		0	0	0	0		0	0
92af8204788d562ef831388813626499	d__Bacteria	p__Chloroflexi	c__Chloroflexi_unclassified	o__Chloroflexi_unclassified	f__Chloroflexi_unclassified	g__Chloroflexi_unclassified	s__Chloroflexi_unclassified	51	29	58	59		32	26	18	13		0	0	0	0		0	0	0	0		43	46	27	59		0	0	0	0		23	9	11	19		65	27	42	40		26	17
ca099aa2c62a09f16b2c8e9228347096	d__Bacteria	p__Actinomycetota	c__Acidimicrobiia	o__Microtrichales	f__Microtrichales_unclassified	g__Microtrichales_unclassified	s__Microtrichales_unclassified	10	7	7	10		20	43	25	21		21	16	5	16		57	48	36	60		27	32	17	35		31	9	24	14		27	29	19	24		24	9	18	30		17	13
fcf2491a472d306086bf84734360502c	d__Bacteria	p__Actinomycetota	c__Thermoleophilia	o__Solirubrobacterales	f__Solirubrobacteraceae	g__Solirubrobacter	s__Solirubrobacter_unclassified	0	0	0	0		0	0	0	0		102	0	0	81		50	114	0	67		0	0	0	0		83	108	122	81		0	0	0	0		0	0	0	0		58	0
9f5b0b20286dabb1e7171ecbb17b22d4	d__Bacteria	p__Chloroflexi	c__Dehalococcoidia	o__S085	f__S085_unclassified	g__S085_unclassified	s__S085_unclassified	0	0	0	0		0	0	11	0		84	96	56	68		29	25	19	34		0	0	0	0		88	75	63	101		9	28	0	21		0	0	0	0		34	28
8a268f9a4c9f298377e96df4f8daba6f	d__Bacteria	p__Acidobacteria	c__Subgroup_6	o__Subgroup_6_unclassified	f__Subgroup_6_unclassified	g__Subgroup_6_unclassified	s__Subgroup_6_unclassified	25	27	116	252		13	12	0	11		0	0	0	0		0	0	0	0		96	197	9	57		0	0	0	0		0	0	0	0		39	28	0	27		9	7
22105d11341486e339431c3a5f5426f5	d__Bacteria	p__Pseudomonadota	c__GammaPseudomonadota	o__BetaPseudomonadotales	f__Nitrosomonadaceae	g__mle1-7	s__mle1-7_unclassified	11	13	0	19		22	31	39	37		21	0	0	24		19	23	28	17		0	8	27	14		22	15	19	15		34	34	11	48		12	27	0	17		17	26
18281eec5e0f1c7530ff6859ad5c9e64	d__Bacteria	p__Pseudomonadota	c__AlphaPseudomonadota	o__Rhizobiales	f__Rhizobiales_Incertae_Sedis	g__Nordella	s__Nordella_unclassified	20	42	24	23		17	22	29	28		37	55	0	13		17	17	18	15		36	17	21	30		25	30	19	18		26	35	36	33		33	15	11	33		9	34
05d1c5710855bd128c27baebec243cfa	d__Bacteria	p__Actinomycetota	c__Thermoleophilia	o__Gaiellales	f__Gaiellales_unclassified	g__Gaiellales_unclassified	s__Gaiellales_unclassified	54	49	53	50		25	66	38	32		0	0	0	0		0	0	0	0		61	47	51	63		0	0	0	0		21	29	29	25		33	64	46	45		0	0
5722bd59e4a9401ae248c63898f9ae8e	d__Bacteria	p__Pseudomonadota	c__GammaPseudomonadota	o__BetaPseudomonadotales	f__A21b	g__A21b_unclassified	s__A21b_unclassified	14	21	6	8		50	30	18	37		0	0	0	0		13	8	16	15		0	20	70	37		27	0	28	32		36	22	16	50		23	19	39	46		22	35
7a6cd4406676728267acf378a401cc04	d__Bacteria	p__Bacillota	c__Bacilli	o__Bacillales	f__Bacillaceae	g__Bacillus	s__Bacillus_funiculus	38	0	19	15		40	40	17	34		18	14	0	22		52	52	46	58		31	22	17	42		9	0	0	0		9	0	0	23		22	10	0	31		0	0
b8c30fa04a281cb4d380978f4e8df531	d__Bacteria	p__Actinomycetota	c__Thermoleophilia	o__Gaiellales	f__Gaiellaceae	g__Gaiella	s__Gaiella_unclassified	9	6	0	0		6	9	8	0		33	56	20	51		25	30	35	29		0	0	0	0		34	63	28	32		21	46	9	56		4	0	8	18		65	57
f28950bf20567b9a04f4d46cfc3a6ae5	d__Bacteria	p__Pseudomonadota	c__GammaPseudomonadota	o__GammaPseudomonadota_unclassified	f__GammaPseudomonadota_unclassified	g__GammaPseudomonadota_unclassified	s__GammaPseudomonadota_unclassified	49	15	0	13		39	54	30	45		11	0	0	0		0	0	26	11		32	33	40	46		0	11	0	15		36	51	30	45		28	17	42	56		10	28
161c3e63b5eb3cca46d92ef1a99f53c6	d__Bacteria	p__Actinomycetota	c__Actinomycetota	o__Frankiales	f__Acidothermaceae	g__Acidothermus	s__Acidothermus_unclassified	0	0	66	44		0	31	56	47		7	17	0	13		6	12	19	0		49	26	51	51		5	0	0	0		11	27	0	0		0	26	38	40		0	0
3f6865c9576f7a7774dd58cb2eed99c3	d__Bacteria	p__Actinomycetota	c__Actinomycetota	o__Actinomycetota _unclassified	f__Actinomycetota _unclassified	g__Actinomycetota _unclassified	s__Actinomycetota _unclassified	38	59	52	65		0	33	18	0		0	0	0	21		0	23	34	12		16	49	16	38		19	14	0	17		0	33	0	0		46	72	56	45		25	45
1972d06fa3ab588a42eb76e79ff2bb38	d__Bacteria	p__Bacteroidota	c__Bacteroidia	o__Chitinophagales	f__Chitinophagaceae	g__Flavisolibacter	s__Flavisolibacter_unclassified	19	26	33	34		26	40	0	19		0	0	0	36		23	25	39	41		50	25	13	32		0	0	0	0		20	0	0	25		52	27	43	31		49	28
e73df8ef4a00451039bc1090e0b6b36b	d__Bacteria	p__Pseudomonadota	c__GammaPseudomonadota	o__BetaPseudomonadotales	f__Nitrosomonadaceae	g__Ellin6067	s__Ellin6067_unclassified	0	0	0	0		38	27	0	86		62	26	0	62		0	0	26	11		0	0	27	0		42	55	33	45		44	63	27	41		0	0	0	25		0	32
e7784703a623572c79ab9500c467de42	d__Bacteria	p__Acidobacteria	c__Subgroup_6	o__Subgroup_6_unclassified	f__Subgroup_6_unclassified	g__Subgroup_6_unclassified	s__Subgroup_6_unclassified	0	0	0	0		0	0	0	17		77	67	81	70		57	42	49	32		0	0	0	0		59	33	67	92		0	0	0	0		0	0	0	0		32	31
f9535e302ad89efc26fbb319b1dd3b39	d__Bacteria	p__Planctomycetes	c__Planctomycetacia	o__Gemmatales	f__Gemmataceae	g__Gemmata	s__Gemmata_unclassified	37	31	52	65		22	11	0	0		25	40	0	25		28	20	27	27		54	28	0	33		27	70	60	76		18	11	0	29		24	19	23	32		33	23
750609911c95a9c05363058f25920005	d__Bacteria	p__Chloroflexi	c__Dehalococcoidia	o__S085	f__S085_unclassified	g__S085_unclassified	s__S085_unclassified	27	23	0	0		27	17	41	20		38	35	0	26		0	0	16	17		0	0	22	0		30	27	34	35		51	33	40	36		37	0	0	33		36	16
56cb6001718624f0a352527cd3dd29bb	d__Bacteria	p__Actinomycetota	c__Thermoleophilia	o__Gaiellales	f__Gaiellales_unclassified	g__Gaiellales_unclassified	s__Gaiellales_unclassified	33	18	47	70		26	29	0	9		0	0	0	0		0	0	0	0		57	68	11	40		0	0	0	0		20	22	0	20		39	54	53	30		22	21
5ac9977d3c8d46c57f5a020e25d9cfc2	d__Bacteria	p__Actinomycetota	c__Actinomycetota	o__Streptomycetales	f__Streptomycetaceae	g__Streptomyces	s__Streptomyces_sp._GS-5	0	0	16	0		17	28	27	25		54	63	43	52		28	27	44	38		20	0	31	33		42	37	46	51		0	38	0	37		0	0	0	0		17	0
d8b45310de3060106be33abc65ab91fa	d__Bacteria	p__Armatimonadetes	c__Armatimonadetes_unclassified	o__Armatimonadetes_unclassified	f__Armatimonadetes_unclassified	g__Armatimonadetes_unclassified	s__Armatimonadetes_unclassified	22	21	11	13		49	36	13	48		29	33	0	26		27	20	39	17		21	14	31	25		23	26	22	26		32	17	20	42		28	9	21	37		20	0
ca992d951d2ea0c68b59f9d89ceb439c	d__Bacteria	p__Actinomycetota	c__Actinomycetota	o__Frankiales	f__Sporichthyaceae	g__Sporichthya	s__uncultured_Sporichthya_sp.	0	0	39	0		12	27	0	0		0	13	0	0		184	145	161	87		0	0	0	0		26	13	17	18		10	0	0	7		13	11	10	19		33	64
9ff16af632afa9ee19841c1be204867d	d__Bacteria	p__Pseudomonadota	c__AlphaPseudomonadota	o__Rhizobiales	f__Xanthobacteraceae	g__Xanthobacteraceae_unclassified	s__Xanthobacteraceae_unclassified	16	37	38	38		77	57	82	61		0	0	0	0		0	0	0	0		54	65	43	57		0	0	0	0		24	0	27	30		27	9	37	58		33	15
787d4279d8c568c65b5b24569a0e4b53	d__Bacteria	p__Actinomycetota	c__Thermoleophilia	o__Gaiellales	f__Gaiellaceae	g__Gaiella	s__Gaiella_unclassified	48	28	26	31		17	36	23	49		30	20	29	28		52	19	47	30		12	11	17	17		20	0	32	29		18	34	0	31		6	0	10	29		25	15
14918b5ad485e25772e56f8870cba5ef	d__Bacteria	p__Gemmatimonadetes	c__Gemmatimonadetes	o__Gemmatimonadales	f__Gemmatimonadaceae	g__Gemmatimonadaceae_unclassified	s__Gemmatimonadaceae_unclassified	0	0	0	0		33	44	0	31		0	0	0	0		36	0	58	0		0	0	0	0		0	0	0	0		40	53	0	91		42	49	0	41		57	68
46e6201b9b3cf6828038e7d73efcaaec	d__Bacteria	p__Pseudomonadota	c__AlphaPseudomonadota	o__Sphingomonadales	f__Sphingomonadaceae	g__Ellin6055	s__Ellin6055_unclassified	6	0	0	6		15	26	0	31		53	30	0	48		17	31	22	16		0	7	23	9		53	54	82	56		33	48	16	36		9	0	0	23		29	28
1778543d834b00a730a2b233d7e4d1ba	d__Bacteria	p__Actinomycetota	c__Acidimicrobiia	o__IMCC26256	f__IMCC26256_unclassified	g__IMCC26256_unclassified	s__IMCC26256_unclassified	31	0	17	32		25	14	9	23		28	36	0	30		23	25	18	23		22	17	17	18		37	43	47	37		33	19	26	34		22	0	33	30		45	29
45defec4428858af9c73db32de6b1f49	d__Bacteria	p__Gemmatimonadetes	c__Gemmatimonadetes	o__Gemmatimonadales	f__Gemmatimonadaceae	g__Gemmatimonadaceae_unclassified	s__Gemmatimonadaceae_unclassified	53	57	41	21		21	30	39	23		13	33	0	15		19	22	37	27		32	22	54	16		0	13	0	14		25	16	14	28		21	20	23	18		15	19
ee1956791b886ee43f92c113e82df9a1	d__Bacteria	p__Chloroflexi	c__Gitt-GS-136	o__Gitt-GS-136_unclassified	f__Gitt-GS-136_unclassified	g__Gitt-GS-136_unclassified	s__Gitt-GS-136_unclassified	0	0	0	0		0	0	0	0		103	216	65	110		34	24	0	36		0	0	0	0		82	128	67	102		0	0	0	0		0	0	0	0		36	46
c3a116dec18cb1f453eeef51de09c673	d__Bacteria	p__Planctomycetes	c__Planctomycetacia	o__Gemmatales	f__Gemmataceae	g__Gemmata	s__Gemmata_unclassified	41	37	45	56		21	15	19	23		0	40	0	19		24	18	26	27		43	33	18	29		0	0	0	35		26	19	0	0		38	24	20	27		29	41
48a0d07ac3f223e2ebc6efb7d0a8bd99	d__Bacteria	p__Chloroflexi	c__Chloroflexia	o__Chloroflexales	f__Roseiflexaceae	g__Roseiflexaceae_unclassified	s__Roseiflexaceae_unclassified	37	34	14	29		30	53	22	57		8	0	0	21		0	7	22	8		33	14	21	45		12	8	6	12		18	21	0	21		8	15	18	26		36	39
8b7e9fe9830129d0bf4807726bf1cf93	d__Bacteria	p__Acidobacteria	c__Blastocatellia_(Subgroup_4)	o__11-24	f__11-24_unclassified	g__11-24_unclassified	s__11-24_unclassified	28	0	13	0		21	21	0	33		31	19	35	40		0	0	18	0		18	0	59	11		20	26	13	24		12	37	0	29		0	0	0	38		0	41
5ea47811a8275ec5dadade92ce4f0434	d__Bacteria	p__Pseudomonadota	c__GammaPseudomonadota	o__BetaPseudomonadotales	f__Burkholderiaceae	g__Burkholderia-Caballeronia-Paraburkholderia	s__Burkholderia-Caballeronia-Paraburkholderia_unclassified	79	51	61	44		0	170	0	39		0	0	0	0		0	4	55	15		22	15	0	53		0	0	0	0		16	0	0	0		17	88	0	47		0	23
f474f1f9c4d3cf953bf0d7f552d87c43	d__Bacteria	p__Chloroflexi	c__Chloroflexia	o__Thermomicrobiales	f__JG30-KF-CM45	g__JG30-KF-CM45_unclassified	s__JG30-KF-CM45_unclassified	20	24	20	24		16	24	0	19		0	8	0	9		86	122	66	119		15	13	9	9		21	9	7	0		15	15	3	10		8	5	10	24		19	38
4b9968e19b91bfa595e430630a3dde93	d__Bacteria	p__Chloroflexi	c__Chloroflexia	o__Thermomicrobiales	f__JG30-KF-CM45	g__JG30-KF-CM45_unclassified	s__JG30-KF-CM45_unclassified	16	15	24	0		34	60	0	32		23	26	0	15		50	37	42	70		11	0	26	28		20	15	20	21		24	21	0	19		32	23	21	36		36	21
0049ecf0fe3b8e6da9429f5933c1c6aa	d__Bacteria	p__Pseudomonadota	c__AlphaPseudomonadota	o__Sphingomonadales	f__Sphingomonadaceae	g__Sphingomonas	s__Sphingomonas_unclassified	0	0	0	0		74	103	26	61		0	0	0	0		0	0	0	0		0	40	30	48		0	0	0	0		29	35	39	31		87	55	86	84		0	0
351acf1b8adf4c1160da1ce63755aa03	d__Bacteria	p__Gemmatimonadetes	c__Gemmatimonadetes	o__Gemmatimonadales	f__Gemmatimonadaceae	g__Gemmatimonas	s__uncultured_Gemmatimonas_sp.	70	44	163	128		0	49	47	0		0	0	0	0		0	0	0	0		46	68	22	46		0	0	0	0		0	0	0	0		83	37	0	91		0	0
460852d6f85e3e4161da1b1dfbac2abd	d__Bacteria	p__Chloroflexi	c__KD4-96	o__KD4-96_unclassified	f__KD4-96_unclassified	g__KD4-96_unclassified	s__KD4-96_unclassified	29	0	21	21		17	22	21	10		42	63	17	42		31	22	24	29		32	25	21	20		33	27	43	54		24	25	0	26		12	9	0	30		24	28
5aa11f38c97de908911f77caf9762d0e	d__Bacteria	p__Acidobacteria	c__Holophagae	o__Subgroup_7	f__Subgroup_7_unclassified	g__Subgroup_7_unclassified	s__Subgroup_7_unclassified	40	0	0	24		43	70	91	81		0	0	0	0		0	0	0	0		47	30	43	35		0	0	0	0		37	22	65	0		51	31	0	88		0	0
7a9720e451da7b91008c42249d721c17	d__Bacteria	p__Planctomycetes	c__Planctomycetacia	o__Pirellulales	f__Pirellulaceae	g__Pirellula	s__Pirellula_unclassified	17	51	33	24		52	49	60	26		0	0	0	0		0	0	0	0		47	42	42	47		0	0	0	0		33	18	42	34		34	21	62	76		32	23
d390c217fda6da68127cabd8242af859	d__Bacteria	p__Acidobacteria	c__Blastocatellia_(Subgroup_4)	o__11-24	f__11-24_unclassified	g__11-24_unclassified	s__11-24_unclassified	15	23	9	10		56	27	51	51		0	0	0	0		0	0	0	0		30	22	94	57		21	0	12	0		29	24	17	8		21	19	17	61		28	38
45e9a39b762a3f4d5999d93fdbd76f40	d__Bacteria	p__Chloroflexi	c__Chloroflexi_unclassified	o__Chloroflexi_unclassified	f__Chloroflexi_unclassified	g__Chloroflexi_unclassified	s__Chloroflexi_unclassified	55	35	57	45		21	25	14	6		0	0	0	0		4	0	8	0		45	45	19	81		0	0	0	13		22	8	11	8		50	29	48	53		22	18
f9aeb6ddc23fcd9bd75bd227a84cb727	d__Bacteria	p__Chloroflexi	c__KD4-96	o__KD4-96_unclassified	f__KD4-96_unclassified	g__KD4-96_unclassified	s__KD4-96_unclassified	16	0	0	0		31	20	25	32		16	18	0	14		0	0	21	0		0	0	7	16		28	23	29	31		29	75	16	53		17	9	9	25		31	57
2a38c05d7aeeb925b26c7a1942b2523f	d__Bacteria	p__Pseudomonadota	c__AlphaPseudomonadota	o__Rhizobiales	f__Hyphomicrobiaceae	g__Hyphomicrobiaceae_unclassified	s__Hyphomicrobiaceae_unclassified	0	0	0	0		28	56	100	65		20	29	0	24		19	24	0	28		0	0	0	0		0	0	15	0		21	25	39	58		0	0	64	0		17	18
b3ce0c57a8036fed226ff5d08f26a82e	d__Bacteria	p__Actinomycetota	c__Thermoleophilia	o__Gaiellales	f__Gaiellales_unclassified	g__Gaiellales_unclassified	s__Gaiellales_unclassified	38	43	70	42		32	46	46	0		0	0	0	0		0	0	0	0		55	31	30	41		0	0	0	0		18	26	48	13		78	56	52	58		0	13
fef70967e83c0cc2240bc8931327b482	d__Bacteria	p__Pseudomonadota	c__BetaPseudomonadota	o__Burkholderiales	f__Comamonadaceae	g__Comamonadaceae_unclassified	s__Comamonadaceae_unclassified	13	0	0	30		16	37	0	17		0	0	0	0		128	152	91	125		0	11	0	0		0	0	0	0		18	0	0	0		35	16	0	9		0	0
2b2f1ab67198268ac65b0b32d668456d	d__Bacteria	p__Pseudomonadota	c__GammaPseudomonadota	o__BetaPseudomonadotales	f__Nitrosomonadaceae	g__MND1	s__MND1_unclassified	18	20	0	22		72	71	129	52		0	0	0	0		0	0	0	0		32	34	68	40		0	0	0	0		75	51	52	29		56	34	0	40		0	17
7e75ba057bf12e79056d2c4098d13c17	d__Bacteria	p__Actinomycetota	c__Thermoleophilia	o__Solirubrobacterales	f__Solirubrobacteraceae	g__Solirubrobacter	s__Solirubrobacter_unclassified	24	15	14	0		15	42	23	14		0	24	0	19		0	24	29	0		24	31	13	23		31	20	25	18		23	24	29	34		19	13	18	18		64	32
e2f6916d6ace4129cb59c641457c8f3f	d__Bacteria	p__Actinomycetota	c__Acidimicrobiia	o__IMCC26256	f__IMCC26256_unclassified	g__IMCC26256_unclassified	s__IMCC26256_unclassified	13	38	20	28		25	0	61	32		0	0	0	32		0	0	0	0		25	25	28	29		23	31	26	12		18	25	38	27		14	18	0	15		53	37
57420fd8440e7609b3382ea0f75e0dc8	d__Bacteria	p__Bacillota	c__Bacilli	o__Bacillales	f__Bacillaceae	g__Bacillus	s__Bacillus_sp._2_JDE-2009	25	13	23	12		30	17	24	25		32	8	0	18		18	17	26	11		44	43	44	29		14	16	23	7		18	18	16	42		30	9	27	31		16	9
564178a77b69b70e9a644e21b09458d3	d__Bacteria	p__Actinomycetota	c__Thermoleophilia	o__Gaiellales	f__Gaiellales_unclassified	g__Gaiellales_unclassified	s__Gaiellales_unclassified	25	44	21	0		26	29	27	23		9	11	0	0		14	9	10	11		43	43	16	39		21	8	13	17		38	29	12	39		19	21	22	25		34	19
eee5899df6ec4339f210367517aa4d8f	d__Bacteria	p__Actinomycetota	c__Actinomycetota	o__Micromonosporales	f__Micromonosporaceae	g__Actinoplanes	s__Actinoplanes_sp._BMG5733	0	0	0	0		0	21	0	0		24	44	0	38		30	32	59	72		0	38	0	0		50	38	88	33		53	0	0	43		39	39	0	0		0	47
5f2903072a556e2773d818cf5c6d74fd	d__Bacteria	p__Acidobacteria	c__Subgroup_6	o__Subgroup_6_unclassified	f__Subgroup_6_unclassified	g__Subgroup_6_unclassified	s__Subgroup_6_unclassified	0	0	0	0		0	0	0	60		57	31	0	55		0	0	27	0		0	0	0	0		0	0	0	33		54	70	59	43		0	0	0	0		56	69
a1f35be34e60d2f8a0f191506107e7aa	d__Bacteria	p__Pseudomonadota	c__AlphaPseudomonadota	o__AlphaPseudomonadota_unclassified	f__AlphaPseudomonadota_unclassified	g__AlphaPseudomonadota_unclassified	s__AlphaPseudomonadota_unclassified	35	0	68	50		27	16	24	0		16	22	0	23		42	0	0	17		42	53	24	36		0	0	47	0		22	18	12	0		25	28	29	29		41	9
e0858b3db2ede3bc92a989c28af7b5b9	d__Bacteria	p__Acidobacteria	c__Holophagae	o__Subgroup_7	f__Subgroup_7_unclassified	g__Subgroup_7_unclassified	s__Subgroup_7_unclassified	0	0	0	0		0	0	0	0		35	0	0	64		23	0	15	18		0	0	0	0		24	27	24	21		29	37	0	46		0	0	0	0		41	87
86896df5264025e260a7f7e95d2d5563	d__Bacteria	p__Pseudomonadota	c__DeltaPseudomonadota	o__Desulfarculales	f__Desulfarculaceae	g__Desulfarculaceae_unclassified	s__Desulfarculaceae_unclassified	0	82	0	0		51	0	61	0		0	37	29	38		17	0	37	17		31	0	0	0		0	23	0	12		51	60	0	35		53	0	0	26		25	43
c5592e6b8d3a1f7004383f8a83cebdb5	d__Bacteria	p__Gemmatimonadetes	c__Longimicrobia	o__Longimicrobiales	f__Longimicrobiaceae	g__Longimicrobiaceae_unclassified	s__Longimicrobiaceae_unclassified	19	14	0	0		452	0	0	0		0	0	0	0		0	0	0	0		16	28	0	0		0	0	0	0		0	20	22	21		21	18	109	33		0	44
869b6a556db13b7150b67c34df50b49b	d__Bacteria	p__Actinomycetota	c__Thermoleophilia	o__Thermoleophilia_unclassified	f__Thermoleophilia_unclassified	g__Thermoleophilia_unclassified	s__Thermoleophilia_unclassified	27	0	0	0		0	0	27	30		28	0	0	0		0	39	0	28		18	16	0	20		29	37	0	22		40	44	52	63		25	17	24	34		0	15
c973a0e5319a7d71dbd0fa28904ea00f	d__Bacteria	p__Chloroflexi	c__Gitt-GS-136	o__Gitt-GS-136_unclassified	f__Gitt-GS-136_unclassified	g__Gitt-GS-136_unclassified	s__Gitt-GS-136_unclassified	28	35	15	16		37	16	74	63		15	23	0	14		0	0	0	0		33	14	39	16		8	16	8	12		47	31	15	25		34	15	6	41		11	8
396fed4aee9c695f8eea1afdf2ebeb57	d__Bacteria	p__Actinomycetota	c__Actinomycetota	o__Frankiales	f__Sporichthyaceae	g__Sporichthyaceae_unclassified	s__Sporichthyaceae_unclassified	0	0	0	0		0	45	0	0		0	25	27	0		23	29	30	56		0	0	0	0		57	55	71	27		28	53	0	53		0	0	0	0		30	37
746f3acdb975866834189adac9128dd7	d__Bacteria	p__Acidobacteria	c__Subgroup_6	o__Subgroup_6_unclassified	f__Subgroup_6_unclassified	g__Subgroup_6_unclassified	s__Subgroup_6_unclassified	24	0	0	0		0	0	0	19		59	67	28	44		45	29	34	67		0	0	0	0		51	39	37	40		25	32	0	29		0	0	0	0		24	39
4551260a709929855c0f348dc385276a	d__Bacteria	p__Gemmatimonadetes	c__Gemmatimonadetes	o__Gemmatimonadales	f__Gemmatimonadaceae	g__Gemmatirosa	s__Gemmatirosa_unclassified	11	10	8	11		0	10	18	34		47	20	0	31		16	27	48	18		0	6	0	8		32	28	31	35		16	57	0	63		0	0	0	0		39	48
cf181c283ccff24ebc56619bd38d48e2	d__Bacteria	p__Acidobacteria	c__Subgroup_6	o__Subgroup_6_unclassified	f__Subgroup_6_unclassified	g__Subgroup_6_unclassified	s__Subgroup_6_unclassified	35	13	0	30		0	0	0	49		74	92	0	73		42	54	58	67		0	0	0	10		45	33	41	58		0	0	0	0		0	0	0	0		21	24
7c280f2a3d2c507d0cd3a95a1428e022	d__Bacteria	p__Pseudomonadota	c__GammaPseudomonadota	o__Steroidobacterales	f__Steroidobacteraceae	g__Steroidobacteraceae_unclassified	s__Steroidobacteraceae_unclassified	0	16	7	13		29	29	21	39		29	15	15	15		19	16	20	32		25	27	26	30		32	23	31	32		37	33	10	36		28	8	23	26		16	18
5860a2e0051ebbda265b720e0aa5f1f8	d__Bacteria	p__Pseudomonadota	c__AlphaPseudomonadota	o__Rhizobiales	f__Xanthobacteraceae	g__Pseudolabrys	s__Pseudolabrys_unclassified	74	0	109	93		32	39	0	22		0	0	0	0		0	13	17	0		0	31	0	0		0	0	0	0		0	0	0	0		81	148	41	45		0	0
a1c821bb950019454c0e19e43394963c	d__Bacteria	p__Actinomycetota	c__Actinomycetota	o__Streptosporangiales	f__Streptosporangiaceae	g__Microbispora	s__Microbispora_sp._OSR24	63	56	42	30		19	0	32	32		0	0	0	0		43	36	45	69		39	0	0	20		0	0	0	0		34	0	0	0		0	90	32	57		32	28
e8c87909824236c5dff3e81ca8d5b4e0	d__Bacteria	p__Acidobacteria	c__Subgroup_17	o__Subgroup_17_unclassified	f__Subgroup_17_unclassified	g__Subgroup_17_unclassified	s__Subgroup_17_unclassified	0	0	0	6		25	19	59	33		47	46	59	0		36	0	0	29		27	0	44	13		0	30	17	28		32	53	0	23		22	19	18	21		0	0
82bd37da5102d8db0a847aa4354744ea	d__Bacteria	p__Verrucomicrobia	c__Verrucomicrobiae	o__Chthoniobacterales	f__Chthoniobacteraceae	g__Candidatus_Udaeobacter	s__Candidatus_Udaeobacter_unclassified	33	58	32	37		34	49	18	32		0	0	0	0		0	0	0	0		41	30	90	46		0	0	0	0		0	0	15	0		48	36	67	47		0	0
fe261b936a778ab1981cc06ed80160bb	d__Bacteria	p__Actinomycetota	c__Thermoleophilia	o__Gaiellales	f__Gaiellales_unclassified	g__Gaiellales_unclassified	s__Gaiellales_unclassified	24	23	33	36		34	34	41	18		0	0	0	0		0	0	0	0		28	27	54	37		8	0	0	0		22	16	0	10		27	15	49	45		0	0
532be8cac263f1102a5f469fc61d135e	d__Bacteria	p__Gemmatimonadetes	c__Gemmatimonadetes	o__Gemmatimonadales	f__Gemmatimonadaceae	g__Gemmatimonas	s__uncultured_Gemmatimonas_sp.	19	22	10	10		50	44	27	53		0	0	0	0		0	0	8	0		20	8	38	28		0	0	0	0		64	56	0	27		32	17	11	46		20	31
92c75b343aa16b4b0d8453c81bff35f4	d__Bacteria	p__Planctomycetes	c__Phycisphaerae	o__Tepidisphaerales	f__WD2101_soil_group	g__WD2101_soil_group_unclassified	s__WD2101_soil_group_unclassified	49	57	218	208		14	18	0	6		0	0	0	0		0	0	0	0		31	36	12	39		0	0	0	0		4	0	0	5		79	57	24	33		0	0
8244a519146950aa56c472bddac27125	d__Bacteria	p__Latescibacteria	c__Latescibacteria_unclassified	o__Latescibacteria_unclassified	f__Latescibacteria_unclassified	g__Latescibacteria_unclassified	s__Latescibacteria_unclassified	14	21	54	49		16	27	0	24		0	0	0	13		10	0	0	6		58	23	24	39		24	11	17	13		37	35	0	23		20	21	22	31		21	60
ce79f862c4acfcd7651668e50bc14e2a	d__Bacteria	p__Chloroflexi	c__KD4-96	o__KD4-96_unclassified	f__KD4-96_unclassified	g__KD4-96_unclassified	s__KD4-96_unclassified	43	57	28	36		29	16	0	0		28	17	0	0		19	11	23	22		28	30	0	27		16	0	0	29		22	26	0	26		37	29	0	34		32	33
da0317e0e35a6977fa0a12773464bb56	d__Bacteria	p__Pseudomonadota	c__GammaPseudomonadota	o__BetaPseudomonadotales	f__SC-I-84	g__SC-I-84_unclassified	s__SC-I-84_unclassified	0	0	0	0		25	27	34	27		0	0	0	0		0	0	0	18		0	0	0	0		21	16	0	34		61	73	27	75		0	0	64	21		63	49
252cfa5f6042bd0bb79702f35fcb0c49	d__Bacteria	p__Pseudomonadota	c__AlphaPseudomonadota	o__Rhizobiales	f__Beijerinckiaceae	g__Microvirga	s__Microvirga_unclassified	0	0	18	0		19	28	0	42		0	0	0	0		65	59	40	91		0	33	15	0		22	41	43	38		36	33	0	33		44	27	39	37		0	0
01f4b229bcef9fa880b43c13d9aa3143	d__Bacteria	p__Rokubacteria	c__NC10	o__Rokubacteriales	f__Rokubacteriales_unclassified	g__Rokubacteriales_unclassified	s__Rokubacteriales_unclassified	0	0	0	0		0	0	14	26		72	82	0	44		29	0	37	33		22	0	0	0		57	48	48	110		0	0	0	0		0	0	0	22		55	60
a5f575d224745e6577370a93c876a976	d__Bacteria	p__Pseudomonadota	c__AlphaPseudomonadota	o__Sphingomonadales	f__Sphingomonadaceae	g__Sphingomonas	s__Sphingomonas_unclassified	13	0	10	13		28	39	18	43		21	6	0	21		18	19	16	18		14	12	15	18		30	19	61	27		29	28	0	39		17	18	33	47		30	27
d4fd63a1aa6a041fc3c1cd2e266046db	d__Bacteria	p__Pseudomonadota	c__BetaPseudomonadota	o__Burkholderiales	f__Burkholderiales_unclassified	g__Burkholderiales_unclassified	s__Burkholderiales_unclassified	0	0	37	88		0	62	86	29		0	0	0	0		0	0	0	0		35	42	67	34		0	0	0	0		45	0	94	0		36	34	0	51		0	0
dd003a7ec762db8a70b1d834e231dbcf	d__Bacteria	p__Acidobacteria	c__Subgroup_6	o__Subgroup_6_unclassified	f__Subgroup_6_unclassified	g__Subgroup_6_unclassified	s__Subgroup_6_unclassified	52	36	32	0		39	37	58	73		0	0	0	0		0	0	0	0		51	0	82	0		0	0	0	0		42	32	0	18		43	25	0	34		0	0
84283f5487b68ddabb96abd025fad0c2	d__Bacteria	p__Planctomycetes	c__Planctomycetacia	o__Planctomycetales	f__Rubinisphaeraceae	g__SH-PL14	s__SH-PL14_unclassified	30	22	0	0		15	38	40	14		18	46	30	25		33	29	46	44		9	0	0	0		15	28	30	18		21	22	0	20		11	16	37	23		25	25
9cddb867e3b5dfe5b63f91c67611f823	d__Bacteria	p__Actinomycetota	c__Thermoleophilia	o__Gaiellales	f__Gaiellales_unclassified	g__Gaiellales_unclassified	s__Gaiellales_unclassified	0	22	32	21		26	30	21	28		23	28	11	19		41	19	29	50		15	0	0	26		19	25	29	17		19	0	0	25		0	16	0	35		0	20
a14bfd1f6038fc1e75cc7046fe1f3697	d__Bacteria	p__Actinomycetota	c__Actinomycetota	o__Corynebacteriales	f__Mycobacteriaceae	g__Mycobacterium	s__Mycobacterium_unclassified	26	0	29	18		0	0	0	0		27	71	24	38		72	44	41	57		30	26	0	0		53	18	52	26		0	53	0	0		22	0	0	0		20	0
e2394ca7e38f039ddffa18218cfc739b	d__Bacteria	p__Actinomycetota	c__Thermoleophilia	o__Thermoleophilia_unclassified	f__Thermoleophilia_unclassified	g__Thermoleophilia_unclassified	s__Thermoleophilia_unclassified	0	0	9	12		15	18	28	18		32	26	11	26		32	35	25	34		5	15	0	10		41	51	64	29		18	30	0	26		0	8	12	18		23	18
6aeff09833e54f2034bc5af96ce4778c	d__Bacteria	p__Planctomycetes	c__Planctomycetacia	o__Pirellulales	f__Pirellulaceae	g__Pir4_lineage	s__Pir4_lineage_unclassified	0	0	0	13		6	11	0	30		51	46	30	18		16	26	0	24		20	7	0	10		46	52	41	51		40	37	16	34		10	10	0	17		37	26
ca207d4a4b7a90a3c0de97758137ece5	d__Bacteria	p__Planctomycetes	c__Planctomycetacia	o__Gemmatales	f__Gemmataceae	g__Gemmata	s__Gemmata_unclassified	26	21	23	35		13	17	26	20		36	23	0	13		29	20	24	16		35	32	13	23		15	19	15	24		18	16	0	19		24	0	20	30		30	0
06e632eb88df7a403d21682ff59d7525	d__Bacteria	p__Pseudomonadota	c__GammaPseudomonadota	o__BetaPseudomonadotales	f__Nitrosomonadaceae	g__mle1-7	s__mle1-7_unclassified	28	11	15	9		16	33	14	30		24	33	0	28		9	14	25	24		11	0	18	17		46	24	23	34		12	34	11	41		24	5	13	9		43	33
10f755a277c87859a22d3db42f028cce	d__Bacteria	p__Acidobacteria	c__Acidobacteria_unclassified	o__Acidobacteria_unclassified	f__Acidobacteria_unclassified	g__Acidobacteria_unclassified	s__Acidobacteria_unclassified	0	48	0	0		0	22	0	23		39	40	0	34		25	23	0	26		0	0	0	0		61	36	41	36		35	32	35	20		0	0	0	0		50	54
eb250726da3187d206a411308306457a	d__Bacteria	p__Actinomycetota	c__Actinomycetota	o__Actinomycetota _unclassified	f__Actinomycetota _unclassified	g__Actinomycetota _unclassified	s__Actinomycetota _unclassified	20	0	19	0		0	14	16	21		43	36	25	38		52	52	50	42		12	11	9	11		51	37	29	28		0	14	0	15		0	0	0	0		16	18
829e829bf7301d151b2c53d7e7423338	d__Bacteria	p__Pseudomonadota	c__BetaPseudomonadota	o__Burkholderiales	f__Burkholderiales_unclassified	g__Burkholderiales_unclassified	s__Burkholderiales_unclassified	46	34	0	0		0	0	0	0		0	0	63	0		0	61	46	0		44	0	0	0		32	70	49	72		0	0	0	0		0	0	0	0		59	60
462f324e945f59ac02bf01a2e5f0b1ee	d__Bacteria	p__Actinomycetota	c__Thermoleophilia	o__Gaiellales	f__Gaiellales_unclassified	g__Gaiellales_unclassified	s__Gaiellales_unclassified	0	0	0	0		0	9	19	15		37	43	27	39		25	20	16	25		7	0	11	0		52	74	37	49		12	41	0	32		0	10	17	14		24	48
e6feaeb51b9b0d8af9e3caec95a53fd2	d__Bacteria	p__Actinomycetota	c__Actinomycetota	o__Streptomycetales	f__Streptomycetaceae	g__Streptomyces	s__Streptomyces_sp.	22	0	71	72		23	49	0	30		0	0	0	0		0	19	16	17		41	36	31	29		0	0	0	0		22	33	0	40		36	26	84	35		0	0
5c208ca130c80b46f10c2d7c877a673f	d__Bacteria	p__Pseudomonadota	c__AlphaPseudomonadota	o__Rhodospirillales	f__Rhodospirillales_unclassified	g__Rhodospirillales_unclassified	s__Rhodospirillales_unclassified	0	21	21	14		20	33	24	21		24	24	18	28		23	19	22	34		22	23	10	20		25	48	43	31		0	0	0	0		35	16	17	25		18	15
e1ed7e421935a1489c6b6fcca714ce46	d__Bacteria	p__Gemmatimonadetes	c__Gemmatimonadetes	o__Gemmatimonadales	f__Gemmatimonadaceae	g__Gemmatimonas	s__uncultured_Gemmatimonas_sp.	37	27	0	0		0	36	49	23		0	0	0	0		0	0	0	0		0	99	21	0		0	0	0	0		7	0	0	0		29	33	0	0		0	0
ae2c081db4ab3b9eea232a8861a411f7	d__Bacteria	p__Acidobacteria	c__Holophagae	o__Subgroup_7	f__Subgroup_7_unclassified	g__Subgroup_7_unclassified	s__Subgroup_7_unclassified	0	0	0	0		31	42	56	38		0	0	0	0		0	0	0	0		106	0	242	37		0	0	0	0		0	0	0	0		31	0	0	39		0	0
5817d7620107cfbf466ce79809bd25b8	d__Bacteria	p__Rokubacteria	c__NC10	o__Rokubacteriales	f__Rokubacteriales_unclassified	g__Rokubacteriales_unclassified	s__Rokubacteriales_unclassified	22	40	16	14		15	31	38	30		15	24	18	14		0	9	7	11		21	15	49	43		20	7	17	36		28	27	8	16		12	10	22	12		18	27
5e2d2ee89c144595055deb747bfaa97f	d__Bacteria	p__Acidobacteria	c__Subgroup_6	o__Subgroup_6_unclassified	f__Subgroup_6_unclassified	g__Subgroup_6_unclassified	s__Subgroup_6_unclassified	17	0	0	0		31	37	49	30		0	0	0	0		0	0	0	0		16	0	15	20		0	0	0	0		36	34	51	33		37	29	32	26		25	59
a5e94a3d5c0f0ff74f563b13be5bff93	d__Bacteria	p__Pseudomonadota	c__AlphaPseudomonadota	o__Sphingomonadales	f__Sphingomonadaceae	g__Sphingomonas	s__Sphingomonas_sp.	8	0	12	0		36	34	31	21		10	9	0	11		18	22	12	36		8	22	28	24		21	24	16	21		20	24	0	44		32	23	27	59		15	24
6e4b3fedfc75c646b7c31dfdeca9bcd9	d__Bacteria	p__Acidobacteria	c__Subgroup_6	o__Subgroup_6_unclassified	f__Subgroup_6_unclassified	g__Subgroup_6_unclassified	s__Subgroup_6_unclassified	28	0	0	21		52	41	41	54		26	32	0	23		29	0	34	29		29	0	95	40		0	0	0	15		27	28	16	0		24	10	0	29		0	0
20dfe4641502d49b79bf6ca4d4a1a3c1	d__Bacteria	p__Actinomycetota	c__0319-7L14	o__0319-7L14_unclassified	f__0319-7L14_unclassified	g__0319-7L14_unclassified	s__0319-7L14_unclassified	0	0	0	0		16	6	15	20		20	24	0	26		27	33	33	46		0	0	4	0		34	24	54	36		65	74	16	78		4	3	0	8		16	19
6fc0d2cd5dd2cab386e972ed98a7cad9	d__Bacteria	p__Actinomycetota	c__Actinomycetota	o__Corynebacteriales	f__Mycobacteriaceae	g__Mycobacterium	s__Mycobacterium_unclassified	35	55	56	0		0	70	57	53		76	68	0	60		0	0	45	35		0	0	0	0		0	36	0	42		43	0	0	60		45	0	38	46		0	0
1cbe926fd41be7294fa793a26d7834b6	d__Bacteria	p__Chloroflexi	c__Chloroflexia	o__Chloroflexales	f__Roseiflexaceae	g__Kouleothrix	s__uncultured_Kouleothrix_sp.	7	0	6	14		37	72	13	29		5	0	0	4		0	0	9	0		19	10	0	24		0	0	0	0		44	23	23	35		79	37	49	79		32	41
2b05aae54271b1fae2e3c800e6bea182	d__Bacteria	p__Rokubacteria	c__NC10	o__Rokubacteriales	f__Rokubacteriales_unclassified	g__Rokubacteriales_unclassified	s__Rokubacteriales_unclassified	22	0	0	0		27	18	0	11		59	30	0	57		0	0	36	18		0	0	26	10		0	25	26	33		37	23	0	14		19	18	0	36		18	25
6e626d2f8650400ce853024e45457955	d__Bacteria	p__Acidobacteria	c__Acidobacteriia	o__Subgroup_2	f__Subgroup_2_unclassified	g__Subgroup_2_unclassified	s__Subgroup_2_unclassified	32	23	7	0		15	33	27	25		3	0	0	4		0	0	0	0		38	23	113	34		3	0	3	12		13	4	13	14		14	15	12	29		11	13
605091d553f859ecb875bceb20cfa269	d__Bacteria	p__Actinomycetota	c__Thermoleophilia	o__Gaiellales	f__Gaiellales_unclassified	g__Gaiellales_unclassified	s__Gaiellales_unclassified	0	0	0	0		19	0	0	0		15	0	0	20		0	20	0	20		0	0	0	0		24	32	22	35		40	61	0	66		17	0	0	30		61	43
3aa34e1b39f0c2193f2a05280b621033	d__Bacteria	p__Actinomycetota	c__Thermoleophilia	o__Gaiellales	f__Gaiellaceae	g__Gaiella	s__Gaiella_unclassified	54	45	43	0		49	44	63	60		0	0	0	0		0	0	0	0		44	0	91	49		0	0	0	0		0	0	24	0		30	0	0	32		28	0
c0a9dd93e8d0d383207056584fb959f6	d__Bacteria	p__Pseudomonadota	c__DeltaPseudomonadota	o__Myxococcales	f__Polyangiaceae	g__Pajaroellobacter	s__Pajaroellobacter_unclassified	15	18	19	0		18	36	63	0		18	25	0	0		0	30	14	33		24	28	21	22		0	18	35	31		24	36	0	20		0	19	32	0		27	28
fc6f8a65c79c709d5a812927641e339c	d__Bacteria	p__Actinomycetota	c__Thermoleophilia	o__Gaiellales	f__Gaiellales_unclassified	g__Gaiellales_unclassified	s__Gaiellales_unclassified	20	14	46	39		28	22	15	13		9	0	0	0		0	0	9	0		28	45	21	58		20	0	10	0		26	16	0	16		25	41	34	22		13	26
7b90c4356e615e84daa1d061857447e8	d__Bacteria	p__Pseudomonadota	c__AlphaPseudomonadota	o__Rhizobiales	f__Hyphomicrobiaceae	g__Hyphomicrobiaceae_unclassified	s__Hyphomicrobiaceae_unclassified	76	110	94	111		0	0	65	48		0	0	0	0		0	0	0	0		40	0	0	59		0	0	0	0		0	21	0	0		50	57	0	62		0	0
8da61fa6ac6f6023f3ea4b1dfbdd2ab6	d__Bacteria	p__Actinomycetota	c__Thermoleophilia	o__Gaiellales	f__Gaiellales_unclassified	g__Gaiellales_unclassified	s__Gaiellales_unclassified	16	33	33	0		34	27	30	34		0	0	0	0		0	0	0	0		30	52	25	31		0	0	0	0		27	24	17	25		55	26	42	48		21	14
f49860980ee09ec3f5a0c927dac380fd	d__Bacteria	p__Acidobacteria	c__Subgroup_6	o__Subgroup_6_unclassified	f__Subgroup_6_unclassified	g__Subgroup_6_unclassified	s__Subgroup_6_unclassified	0	0	0	0		20	34	0	24		25	30	0	0		40	42	44	56		0	0	0	19		0	35	36	34		28	35	0	42		0	10	17	29		22	20
48458d397ab033c2602a0c73de7544ed	d__Bacteria	p__Bacteroidota	c__Sphingobacteriia	o__Sphingobacteriia_unclassified	f__Sphingobacteriia_unclassified	g__Sphingobacteriia_unclassified	s__Sphingobacteriia_unclassified	17	0	20	12		37	60	18	11		0	0	0	0		20	22	46	15		11	27	27	41		0	0	0	0		17	18	16	16		59	36	39	86		0	16
33eaf0b750b7c62cfe2f12cd2d78828c	d__Bacteria	p__Actinomycetota	c__Actinomycetota	o__Pseudonocardiales	f__Pseudonocardiaceae	g__Pseudonocardia	s__Pseudonocardia_unclassified	29	24	44	39		18	21	0	18		0	10	0	16		18	21	11	12		17	22	16	19		15	24	15	17		31	18	0	23		27	33	37	32		19	10
8ca829373ff77b1b7a60e02343ab57e8	d__Bacteria	p__Pseudomonadota	c__AlphaPseudomonadota	o__Rhizobiales	f__Bradyrhizobiaceae	g__Bradyrhizobiaceae_unclassified	s__Bradyrhizobiaceae_unclassified	114	101	144	101		0	0	0	0		0	0	0	0		0	0	11	0		56	61	26	75		0	0	0	0		0	0	0	0		31	38	0	0		0	0
155de0550df6094cb00f6818cfa51c86	d__Bacteria	p__Actinomycetota	c__MB-A2-108	o__MB-A2-108_unclassified	f__MB-A2-108_unclassified	g__MB-A2-108_unclassified	s__MB-A2-108_unclassified	0	0	31	25		0	36	36	32		0	0	0	0		0	0	0	18		0	76	25	45		0	23	36	18		43	24	24	39		30	0	0	0		37	20
49f051ae2aec2e6f68e2ed5db6225074	d__Bacteria	p__Actinomycetota	c__Actinomycetota	o__Micromonosporales	f__Micromonosporaceae	g__Micromonospora	s__Micromonospora_sp._5-1-48	16	24	22	23		21	28	21	22		9	19	0	15		14	9	0	13		17	10	24	25		0	13	18	14		26	33	33	25		26	19	21	28		32	27
c6315c565895140ef3d3381e6e6a1c70	d__Bacteria	p__Pseudomonadota	c__GammaPseudomonadota	o__BetaPseudomonadotales	f__Nitrosomonadaceae	g__MND1	s__MND1_unclassified	31	66	18	20		42	18	27	12		26	11	0	16		0	0	0	0		22	12	125	9		11	16	16	20		21	0	32	29		27	13	0	16		24	0
ff3aeae048cba65d3faf187313ef5b67	d__Bacteria	p__Rokubacteria	c__NC10	o__Rokubacteriales	f__Rokubacteriales_unclassified	g__Rokubacteriales_unclassified	s__Rokubacteriales_unclassified	37	36	13	26		34	32	38	21		14	11	0	23		0	20	34	0		0	0	79	21		21	0	0	16		35	22	0	30		13	0	0	0		14	40
2f368d3d9caab7826069c7a3cb5d0c26	d__Bacteria	p__Actinomycetota	c__Acidimicrobiia	o__IMCC26256	f__IMCC26256_unclassified	g__IMCC26256_unclassified	s__IMCC26256_unclassified	34	44	36	50		25	32	0	21		24	0	23	0		22	23	0	0		35	31	29	23		24	0	0	17		33	26	0	21		18	0	30	25		0	0
27ca1dba198c82ce6c008fdea981073a	d__Bacteria	p__Actinomycetota	c__Thermoleophilia	o__Gaiellales	f__Gaiellales_unclassified	g__Gaiellales_unclassified	s__Gaiellales_unclassified	54	0	0	0		45	33	0	0		0	0	0	0		0	0	0	0		35	65	0	35		0	0	0	0		41	18	0	49		52	43	30	52		0	22
bce99887ae8e1644e68cf66b54c422cc	d__Bacteria	p__Chloroflexi	c__KD4-96	o__KD4-96_unclassified	f__KD4-96_unclassified	g__KD4-96_unclassified	s__KD4-96_unclassified	24	34	44	31		25	14	13	14		14	26	6	0		0	0	13	0		39	36	19	48		0	10	20	10		10	5	0	15		24	11	20	34		18	21
2cae1ccb13386f68b1ff3e54f3b6a4be	d__Bacteria	p__Acidobacteria	c__Thermoanaerobaculia	o__Thermoanaerobaculales	f__Thermoanaerobaculaceae	g__Subgroup_10	s__Subgroup_10_unclassified	30	19	10	19		19	64	48	78		0	0	0	0		0	0	0	0		52	7	42	35		0	0	0	0		30	36	42	24		26	0	20	38		8	19
d06e08e29d33322440b958e46eea3800	d__Bacteria	p__Actinomycetota	c__Acidimicrobiia	o__Microtrichales	f__Ilumatobacteraceae	g__Ilumatobacteraceae_unclassified	s__Ilumatobacteraceae_unclassified	0	0	0	0		0	29	23	0		38	63	0	38		47	34	28	51		0	21	0	13		56	63	73	60		0	20	0	0		30	0	0	0		34	0
b111b7501d81874ecfe02a73c29819b4	d__Bacteria	p__Actinomycetota	c__Actinomycetota	o__Actinomycetota _unclassified	f__Actinomycetota _unclassified	g__Actinomycetota _unclassified	s__Actinomycetota _unclassified	0	5	0	0		8	8	0	16		39	42	33	38		32	26	27	30		0	0	27	10		44	63	53	57		28	28	20	33		0	0	11	8		10	17
4d7df65b3c1eb7d93484fba731a0ec8b	d__Bacteria	p__Pseudomonadota	c__AlphaPseudomonadota	o__AlphaPseudomonadota_unclassified	f__AlphaPseudomonadota_unclassified	g__AlphaPseudomonadota_unclassified	s__AlphaPseudomonadota_unclassified	0	0	0	0		14	9	0	46		45	51	0	33		37	27	37	42		11	0	11	0		36	32	26	28		20	40	0	57		0	13	0	0		21	17
ac2a0f8257628f50a8ea10385bec0b12	d__Bacteria	p__Actinomycetota	c__Actinomycetota	o__Frankiales	f__Geodermatophilaceae	g__Geodermatophilus	s__Geodermatophilus_unclassified	14	0	40	24		39	57	28	30		0	0	0	0		0	0	0	0		17	27	0	18		0	0	0	0		29	21	17	16		58	42	46	38		8	6
3017b22e4b5b68c52600cb9e019588b1	d__Bacteria	p__Pseudomonadota	c__AlphaPseudomonadota	o__Sphingomonadales	f__Sphingomonadaceae	g__Sphingomonas	s__Sphingomonas_unclassified	12	13	0	0		20	24	22	57		20	26	0	26		39	42	26	38		0	0	20	0		23	26	54	26		29	42	47	49		11	6	0	0		0	0
6209361a698b46bbbe28de644ac7bdb7	d__Bacteria	p__Acidobacteria	c__Subgroup_17	o__Subgroup_17_unclassified	f__Subgroup_17_unclassified	g__Subgroup_17_unclassified	s__Subgroup_17_unclassified	17	0	0	0		11	21	37	50		30	32	0	34		11	0	9	16		0	0	0	10		38	22	15	33		36	45	0	38		0	7	0	18		42	62
02f323cb21f6476232e29e53a3e755c6	d__Bacteria	p__Bacteroidota	c__Bacteroidia	o__Chitinophagales	f__Chitinophagaceae	g__Terrimonas	s__Terrimonas_unclassified	19	0	16	20		37	34	45	33		0	0	0	0		0	0	0	0		65	0	58	41		0	0	0	0		45	23	57	40		45	24	31	42		22	36
42ba659e0465b5fa83a90c4c10c787c6	d__Bacteria	p__Actinomycetota	c__FFCH16263	o__FFCH16263_unclassified	f__FFCH16263_unclassified	g__FFCH16263_unclassified	s__FFCH16263_unclassified	11	16	17	16		26	21	31	18		18	32	33	22		11	0	19	0		35	13	21	19		28	26	34	16		23	22	10	31		30	10	30	18		24	17
f6a796fee44c946bdeff08f5ee66a1a7	d__Bacteria	p__Actinomycetota	c__Actinomycetota	o__Micrococcales	f__Intrasporangiaceae	g__Terrabacter	s__uncultured_Terrabacter_sp.	20	76	26	34		19	36	0	29		0	0	0	0		59	77	68	70		15	40	0	19		0	0	0	0		25	28	0	29		0	0	0	20		0	0
00efe7594a639dc6dd6973c2e6f2dce4	d__Bacteria	p__Planctomycetes	c__Planctomycetacia	o__Gemmatales	f__Gemmataceae	g__Gemmata	s__Gemmata_unclassified	0	21	0	0		37	31	67	43		0	0	0	0		0	0	0	0		20	0	24	28		0	0	0	0		38	28	44	34		17	0	0	22		58	42
549c18dc3dfae2bc2fe80efd82a25e95	d__Bacteria	p__Acidobacteria	c__Subgroup_17	o__Subgroup_17_unclassified	f__Subgroup_17_unclassified	g__Subgroup_17_unclassified	s__Subgroup_17_unclassified	25	17	15	10		17	28	40	65		20	33	0	19		13	0	17	10		15	0	41	11		18	6	31	23		20	12	23	12		16	9	8	28		30	22
b4c702c73a6f11e02bf5a3acfdba0333	d__Bacteria	p__Chloroflexi	c__Ktedonobacteria	o__C0119	f__C0119_unclassified	g__C0119_unclassified	s__C0119_unclassified	30	8	9	26		25	12	10	18		31	26	0	25		29	20	25	29		17	20	13	19		32	13	34	22		20	19	6	14		19	11	9	31		16	26
5e454625d7bcad5cef76174b019675e5	d__Bacteria	p__Pseudomonadota	c__AlphaPseudomonadota	o__Rhizobiales	f__Hyphomicrobiaceae	g__Rhodoplanes	s__uncultured_Rhodoplanes_sp.	0	0	0	0		44	42	46	52		23	0	0	0		0	12	0	0		0	0	0	0		15	13	27	35		53	23	35	24		36	0	41	49		31	41
e06a1908725e741d3dbcf25903310896	d__Bacteria	p__Acidobacteria	c__Subgroup_6	o__Subgroup_6_unclassified	f__Subgroup_6_unclassified	g__Subgroup_6_unclassified	s__Subgroup_6_unclassified	27	42	0	21		47	41	24	39		22	12	0	0		0	0	0	0		38	16	56	36		24	0	0	14		45	29	24	13		34	0	0	43		12	40
d8268b9aee92a0845f09f26fb1b30bbf	d__Bacteria	p__Armatimonadetes	c__Armatimonadetes_unclassified	o__Armatimonadetes_unclassified	f__Armatimonadetes_unclassified	g__Armatimonadetes_unclassified	s__Armatimonadetes_unclassified	8	12	0	0		6	23	19	49		34	35	20	17		34	20	20	27		0	4	0	0		22	22	25	34		12	13	0	28		0	17	0	13		39	23
be33c0182bf367ed2a9ad10b40fec7c7	d__Bacteria	p__Actinomycetota	c__Thermoleophilia	o__Gaiellales	f__Gaiellales_unclassified	g__Gaiellales_unclassified	s__Gaiellales_unclassified	30	17	14	16		13	10	0	9		18	26	16	12		23	20	24	16		11	14	25	19		35	35	44	24		19	19	14	15		17	18	18	9		22	25
4b67403324ca94efa4dee2b155ab6194	d__Bacteria	p__Actinomycetota	c__Thermoleophilia	o__Gaiellales	f__Gaiellales_unclassified	g__Gaiellales_unclassified	s__Gaiellales_unclassified	43	42	28	31		22	31	32	29		0	0	0	8		16	13	17	13		55	28	35	57		0	0	0	0		12	20	0	10		22	16	15	30		10	9
d46be10411d895030f89392b6f352e5f	d__Bacteria	p__Pseudomonadota	c__AlphaPseudomonadota	o__Rhizobiales	f__Xanthobacteraceae	g__Rhodoplanes	s__Rhodoplanes_unclassified	19	0	35	32		0	0	0	0		21	27	0	21		32	16	16	18		29	32	6	13		19	23	17	18		0	42	0	66		17	0	0	0		20	25
f1de9b367952760466e179cc30908e48	d__Bacteria	p__Actinomycetota	c__Thermoleophilia	o__Solirubrobacterales	f__Solirubrobacteraceae	g__Conexibacter	s__Conexibacter_unclassified	22	22	25	0		23	33	0	24		0	0	0	0		7	15	15	0		39	37	26	28		0	0	0	13		27	23	0	26		44	29	16	37		14	15
2a619b5aa02c45989f5361b9196f5b89	d__Bacteria	p__Actinomycetota	c__Thermoleophilia	o__Gaiellales	f__Gaiellales_unclassified	g__Gaiellales_unclassified	s__Gaiellales_unclassified	36	43	37	37		36	32	18	31		0	0	0	0		0	0	0	0		30	36	23	35		0	0	0	0		21	23	0	12		34	29	26	33		12	12
381c7a3fb30bca841e767c6ef9f0156d	d__Bacteria	p__Gemmatimonadetes	c__Gemmatimonadetes	o__Gemmatimonadales	f__Gemmatimonadaceae	g__Gemmatimonadaceae_unclassified	s__Gemmatimonadaceae_unclassified	0	0	0	51		32	53	0	50		0	0	0	0		0	0	0	0		0	0	44	30		0	0	0	0		0	27	0	0		40	0	0	58		0	48
61606453878ec757d5885449485d1815	d__Bacteria	p__Pseudomonadota	c__GammaPseudomonadota	o__PLTA13	f__PLTA13_unclassified	g__PLTA13_unclassified	s__PLTA13_unclassified	0	0	0	0		0	0	0	6		76	68	35	84		25	43	49	21		0	0	0	0		69	85	92	91		0	0	0	0		0	0	0	0		18	28
e3ffda3036941d2a99b76b36f0edac98	d__Bacteria	p__Actinomycetota	c__Thermoleophilia	o__Thermoleophilia_unclassified	f__Thermoleophilia_unclassified	g__Thermoleophilia_unclassified	s__Thermoleophilia_unclassified	12	32	0	9		17	29	12	46		16	24	0	7		18	22	20	16		0	16	18	12		17	0	44	18		29	26	0	56		0	0	20	22		28	25
bf94e1365ddc01ba265ad6e3d43d7cf0	d__Bacteria	p__Actinomycetota	c__Thermoleophilia	o__Solirubrobacterales	f__67-14	g__67-14_unclassified	s__67-14_unclassified	9	0	0	0		6	0	22	6		21	27	16	13		55	63	34	75		0	0	0	0		48	46	43	31		16	13	0	26		0	0	0	0		17	13
5a78a8936d287d363796fcce0c138d48	d__Bacteria	p__Actinomycetota	c__Actinomycetota	o__Propionibacteriales	f__Nocardioidaceae	g__Nocardioides	s__Nocardioides_szechwanensis	0	0	0	0		0	0	0	0		31	37	0	28		73	78	27	97		0	0	0	0		37	39	36	32		20	35	0	30		11	0	0	16		46	26
818bd01cfd7493e19e45977d9b830711	d__Bacteria	p__Acidobacteria	c__Thermoanaerobaculia	o__Thermoanaerobaculales	f__Thermoanaerobaculaceae	g__Subgroup_10	s__Subgroup_10_unclassified	0	0	0	0		0	0	0	19		64	38	25	55		19	0	23	0		0	0	0	0		61	84	39	64		40	26	0	33		0	22	0	0		0	43
bab23db4844b5c2375c05488a5244e39	d__Bacteria	p__Pseudomonadota	c__GammaPseudomonadota	o__BetaPseudomonadotales	f__Nitrosomonadaceae	g__Ellin6067	s__Ellin6067_unclassified	56	0	86	102		0	0	0	0		0	0	0	0		0	0	0	0		0	54	0	29		0	0	0	0		0	0	0	0		54	78	49	0		0	0
3674c37a5fb7a04923469daa917d7bfe	d__Bacteria	p__Actinomycetota	c__Actinomycetota	o__Micrococcales	f__Intrasporangiaceae	g__Phycicoccus	s__uncultured_Phycicoccus_sp.	0	0	0	0		12	0	0	0		23	30	0	0		96	142	55	143		0	0	0	15		22	18	33	18		0	0	0	14		0	0	0	0		0	0
68cdc897d76489775bf5815b372b6d17	d__Bacteria	p__Pseudomonadota	c__AlphaPseudomonadota	o__Elsterales	f__Elsterales_unclassified	g__Elsterales_unclassified	s__Elsterales_unclassified	16	13	15	18		23	35	29	33		6	6	0	5		10	15	0	17		43	30	25	32		0	0	9	12		11	21	19	30		20	16	46	0		20	0
9f6d0ba5232b535de37fc3bf70d85d83	d__Bacteria	p__Acidobacteria	c__Blastocatellia_(Subgroup_4)	o__Pyrinomonadales	f__Pyrinomonadaceae	g__RB41	s__RB41_unclassified	22	0	20	0		18	19	50	27		27	13	0	28		0	0	17	9		0	0	25	0		24	0	0	29		48	60	26	20		11	0	25	32		21	43
c3b5f36b76b8f14950a27e3e9f3e14c4	d__Bacteria	p__Actinomycetota	c__Thermoleophilia	o__Solirubrobacterales	f__67-14	g__67-14_unclassified	s__67-14_unclassified	0	0	0	0		61	75	0	22		0	0	0	0		0	0	0	0		46	89	41	53		0	0	0	0		0	0	0	0		92	82	60	50		0	0
464f85a4860b22ad6e43ae5988e23a56	d__Bacteria	p__Pseudomonadota	c__GammaPseudomonadota	o__BetaPseudomonadotales	f__Burkholderiaceae	g__Massilia	s__Massilia_unclassified	0	0	0	0		0	0	0	0		0	0	0	0		85	71	31	64		0	28	0	0		22	41	33	24		34	58	0	58		24	0	0	0		26	45
f9b6f6a0f6865f27efe94c92760961f7	d__Bacteria	p__Pseudomonadota	c__DeltaPseudomonadota	o__MBNT15	f__MBNT15_unclassified	g__MBNT15_unclassified	s__MBNT15_unclassified	13	38	20	0		29	34	39	33		21	21	0	36		27	41	38	38		17	0	20	18		11	0	12	10		0	12	14	11		0	9	18	23		10	0
ab8a8f62203fc8eb8010182408338483	d__Bacteria	p__Chloroflexi	c__KD4-96	o__KD4-96_unclassified	f__KD4-96_unclassified	g__KD4-96_unclassified	s__KD4-96_unclassified	34	33	180	166		0	0	0	0		0	0	0	0		0	0	0	0		38	72	0	53		0	0	0	0		0	0	0	0		26	25	0	0		0	0
f891c987096e4a38df50951e53455777	d__Bacteria	p__Actinomycetota	c__Actinomycetota	o__Actinomycetota _unclassified	f__Actinomycetota _unclassified	g__Actinomycetota _unclassified	s__Actinomycetota _unclassified	0	0	18	0		17	0	0	0		0	0	103	18		20	55	31	75		36	34	0	19		17	0	28	0		49	38	0	18		46	0	24	47		0	20
01aaafb140e30a8ae91d227136780839	d__Bacteria	p__Armatimonadetes	c__Armatimonadetes_unclassified	o__Armatimonadetes_unclassified	f__Armatimonadetes_unclassified	g__Armatimonadetes_unclassified	s__Armatimonadetes_unclassified	11	15	15	10		33	36	20	26		11	11	0	0		12	9	8	13		34	18	31	46		0	24	18	16		18	10	0	13		30	18	25	41		24	23
4c4e5bd4c246f351094d91c3f14f2b0e	d__Bacteria	p__Actinomycetota	c__Thermoleophilia	o__Gaiellales	f__Gaiellales_unclassified	g__Gaiellales_unclassified	s__Gaiellales_unclassified	38	44	15	20		28	24	31	50		0	0	0	0		0	0	0	0		16	16	27	38		0	0	0	0		25	27	27	21		23	16	23	18		31	33
06ba33f483d9d0878d9593f46b47e1a9	d__Bacteria	p__Acidobacteria	c__Subgroup_6	o__Subgroup_6_unclassified	f__Subgroup_6_unclassified	g__Subgroup_6_unclassified	s__Subgroup_6_unclassified	22	30	10	0		32	32	47	52		11	16	0	13		0	9	16	15		0	32	27	21		9	0	0	10		24	27	18	15		15	7	0	32		19	0
ee3a8078e2cf6f918a9c22180f8dea9d	d__Bacteria	p__Actinomycetota	c__Thermoleophilia	o__Gaiellales	f__Gaiellales_unclassified	g__Gaiellales_unclassified	s__Gaiellales_unclassified	0	0	0	0		0	0	0	0		44	56	31	57		37	42	39	50		0	0	0	8		82	88	92	113		0	0	0	0		0	0	0	0		12	27
12844e7fbb88e2be659fd2dfa7b0b876	d__Bacteria	p__Planctomycetes	c__Planctomycetacia	o__Isosphaerales	f__Isosphaeraceae	g__Singulisphaera	s__Singulisphaera_unclassified	24	20	17	17		24	25	20	34		19	21	0	14		11	13	18	23		16	29	25	14		14	29	28	10		23	16	24	27		15	0	17	21		28	24
cc7626aefb0a9ef4dec70a45c463c1dc	d__Bacteria	p__Actinomycetota	c__Actinomycetota	o__Streptosporangiales	f__Streptosporangiaceae	g__Sphaerisporangium	s__Sphaerisporangium_flaviroseum	11	29	13	15		21	12	18	15		18	26	18	59		28	21	22	31		26	15	20	19		16	17	14	17		14	15	24	16		20	7	13	19		20	10
fe5d6d4d29fb59f2c26edb02d4385ca0	d__Bacteria	p__Pseudomonadota	c__DeltaPseudomonadota	o__Desulfarculales	f__Desulfarculaceae	g__Desulfarculaceae_unclassified	s__Desulfarculaceae_unclassified	0	22	12	26		29	20	17	28		9	14	0	9		9	0	18	0		25	17	15	32		14	15	12	11		25	29	15	33		34	24	27	34		17	26
01b4b14108141f2c3571d0d79256eaef	d__Bacteria	p__Actinomycetota	c__Thermoleophilia	o__Solirubrobacterales	f__67-14	g__67-14_unclassified	s__67-14_unclassified	16	15	19	0		24	25	19	24		0	0	0	0		0	0	9	0		22	32	21	11		0	0	0	0		37	30	32	31		17	16	25	22		26	23
35e0f3e6b095a14f6918a13f320dd1f9	d__Bacteria	p__Entotheonellaeota	c__Entotheonellia	o__Entotheonellales	f__Entotheonellaceae	g__Entotheonellaceae_unclassified	s__Entotheonellaceae_unclassified	0	0	0	11		43	37	80	53		0	52	47	16		26	0	0	0		0	0	0	0		0	0	0	0		51	0	43	62		36	0	26	35		30	0
ceccca0042c268e0dfe2e9608a7deefa	d__Bacteria	p__Chloroflexi	c__JG30-KF-CM66	o__JG30-KF-CM66_unclassified	f__JG30-KF-CM66_unclassified	g__JG30-KF-CM66_unclassified	s__JG30-KF-CM66_unclassified	21	15	0	11		34	41	43	44		0	0	0	0		0	0	0	0		20	20	26	16		0	0	0	0		41	66	31	36		35	14	22	50		10	19
81fc97bb39c83863b7cfa03c712f30b8	d__Bacteria	p__Actinomycetota	c__Actinomycetota	o__Micromonosporales	f__Micromonosporaceae	g__Micromonospora	s__Micromonospora_saelicesensis	0	0	0	29		0	0	0	0		0	0	0	45		28	92	37	32		36	20	14	38		29	47	62	60		42	0	0	0		46	0	0	32		37	33
a114befc6e351793fe069acdf9e3f643	d__Bacteria	p__Actinomycetota	c__Thermoleophilia	o__Gaiellales	f__Gaiellales_unclassified	g__Gaiellales_unclassified	s__Gaiellales_unclassified	7	8	0	0		0	15	19	14		18	32	15	8		28	23	28	22		0	9	0	7		49	45	39	35		12	27	9	21		7	0	13	7		15	21
35c022c7f84c9502867443c57d8a1e05	d__Bacteria	p__Pseudomonadota	c__GammaPseudomonadota	o__BetaPseudomonadotales	f__Nitrosomonadaceae	g__MND1	s__MND1_unclassified	0	0	0	0		0	0	0	0		80	36	17	58		26	23	41	16		0	0	0	0		81	102	84	95		0	11	0	11		0	0	0	0		27	28
c664175847773c47e833d47acedc12eb	d__Bacteria	p__Actinomycetota	c__Thermoleophilia	o__Solirubrobacterales	f__Solirubrobacteraceae	g__Solirubrobacter	s__Solirubrobacter_unclassified	16	66	12	41		35	44	0	36		0	0	0	0		0	0	0	22		37	0	23	28		0	0	0	0		34	0	0	40		41	18	48	31		20	0
6f536fa2a21aa9404bcdab8d7da4494a	d__Bacteria	p__Pseudomonadota	c__Pseudomonadota_unclassified	o__Pseudomonadota_unclassified	f__Pseudomonadota_unclassified	g__Pseudomonadota_unclassified	s__Pseudomonadota_unclassified	20	17	0	0		45	0	27	42		23	12	0	19		9	13	13	9		0	0	50	0		32	17	15	17		49	31	18	33		27	17	0	28		23	25
74fec1cc02e0c0256511836efe6dfc59	d__Bacteria	p__Actinomycetota	c__Thermoleophilia	o__Solirubrobacterales	f__Solirubrobacteraceae	g__Solirubrobacter	s__Solirubrobacter_unclassified	18	0	33	0		31	30	57	34		0	0	0	0		0	0	0	0		22	43	31	32		0	0	0	0		36	0	38	0		50	21	76	42		0	0
c6a71d15a6d67a0d418d09f523cb6194	d__Bacteria	p__Actinomycetota	c__Actinomycetota	o__Propionibacteriales	f__Nocardioidaceae	g__Marmoricola	s__Marmoricola_unclassified	32	0	33	23		29	0	0	0		0	0	0	0		0	0	0	0		35	41	18	37		0	0	0	0		32	29	0	40		33	40	46	34		23	0
6c0d6f5dacce1beed6d1be14320bb9fb	d__Bacteria	p__Rokubacteria	c__NC10	o__Rokubacteriales	f__Rokubacteriales_unclassified	g__Rokubacteriales_unclassified	s__Rokubacteriales_unclassified	30	41	0	0		31	24	62	29		0	0	0	0		0	0	0	0		39	0	51	21		0	0	0	0		25	0	0	12		44	31	44	17		19	21
8781c02d9da841465dd0a73d65014529	d__Bacteria	p__Chloroflexi	c__KD4-96	o__KD4-96_unclassified	f__KD4-96_unclassified	g__KD4-96_unclassified	s__KD4-96_unclassified	0	0	0	0		0	28	0	36		0	0	0	0		20	0	0	0		0	0	27	12		0	0	0	15		63	116	52	86		10	11	26	32		24	28
8ca47e3f7a6d3e6bf8ee598100421cbc	d__Bacteria	p__Pseudomonadota	c__AlphaPseudomonadota	o__Rhizobiales	f__Rhizobiaceae	g__Allorhizobium-Neorhizobium-Pararhizobium-Rhizobium	s__Allorhizobium-Neorhizobium-Pararhizobium-Rhizobium_unclassified	12	14	16	0		18	25	0	16		46	15	0	21		0	0	0	23		14	12	11	17		0	0	11	10		31	30	0	54		49	37	15	31		37	22
bbd12ae726f795925f58671d1d9e70f4	d__Bacteria	p__Acidobacteria	c__Subgroup_6	o__Subgroup_6_unclassified	f__Subgroup_6_unclassified	g__Subgroup_6_unclassified	s__Subgroup_6_unclassified	43	25	49	70		23	37	0	16		0	0	0	0		0	0	12	0		36	47	21	33		12	0	0	0		14	12	0	8		25	36	32	31		26	20
16ba05a3611bddac058580c5887475a0	d__Bacteria	p__Pseudomonadota	c__AlphaPseudomonadota	o__Sphingomonadales	f__Sphingomonadaceae	g__Sphingomonas	s__uncultured_Sphingomonas_sp.	6	0	0	0		18	16	20	27		19	17	0	20		20	14	24	44		7	0	16	0		34	25	36	25		34	24	0	54		0	0	14	9		27	25
36066cd66e90ad5857d7d7fee86934ec	d__Bacteria	p__Chloroflexi	c__KD4-96	o__KD4-96_unclassified	f__KD4-96_unclassified	g__KD4-96_unclassified	s__KD4-96_unclassified	21	36	35	55		18	21	27	26		0	15	0	0		12	0	0	0		43	28	22	38		0	0	12	19		12	26	0	27		24	15	36	21		22	0
d127ececc96374a53a07233df815ae3e	d__Bacteria	p__Pseudomonadota	c__AlphaPseudomonadota	o__Rhizobiales	f__Beijerinckiaceae	g__Microvirga	s__Microvirga_unclassified	12	0	0	18		21	0	24	0		26	53	0	27		52	44	27	41		0	0	0	17		26	36	37	43		0	0	0	0		16	0	0	0		45	29
75d9782e2dd391f03dc4f1980f11012e	d__Bacteria	p__Chloroflexi	c__Chloroflexia	o__Thermomicrobiales	f__JG30-KF-CM45	g__JG30-KF-CM45_unclassified	s__JG30-KF-CM45_unclassified	0	0	12	0		0	0	0	9		40	51	82	42		37	60	27	54		0	0	0	0		41	35	36	58		10	11	0	16		0	0	0	0		16	17
9196b964d3ee9f0cd9231b1a0193ff16	d__Bacteria	p__Actinomycetota	c__Thermoleophilia	o__Gaiellales	f__Gaiellales_unclassified	g__Gaiellales_unclassified	s__Gaiellales_unclassified	0	20	32	24		0	23	36	31		0	0	0	0		23	25	19	0		25	31	0	16		0	0	21	0		26	43	23	25		0	0	0	0		41	18
9cc2b6c3b97ee0481bbb04e2fb0b5d09	d__Bacteria	p__Pseudomonadota	c__AlphaPseudomonadota	o__Acetobacterales	f__Acetobacteraceae	g__Roseomonas	s__Roseomonas_unclassified	11	19	16	11		14	16	17	11		0	0	0	0		42	67	51	63		16	14	0	11		17	42	34	22		0	20	0	17		20	0	21	20		20	16
2b1d25b295cd747f9c47fd4f2d66b59e	d__Bacteria	p__Actinomycetota	c__Actinomycetota	o__Actinomycetota _unclassified	f__Actinomycetota _unclassified	g__Actinomycetota _unclassified	s__Actinomycetota _unclassified	14	0	0	24		0	0	11	22		40	43	19	26		15	31	29	35		0	0	8	15		41	53	51	32		15	28	11	21		0	0	0	0		37	21
e87ed8c661135cc193a3f3fd0835bad0	d__Bacteria	p__Acidobacteria	c__Blastocatellia_(Subgroup_4)	o__Blastocatellales	f__Blastocatellaceae	g__JGI_0001001-H03	s__JGI_0001001-H03_unclassified	22	25	0	0		28	28	21	18		26	25	0	22		0	0	0	0		29	19	39	28		48	34	27	37		11	14	0	11		12	0	23	29		48	38
9878f072ce2f9d17af7d4ed09caec407	d__Bacteria	p__Gemmatimonadetes	c__Gemmatimonadetes	o__Gemmatimonadales	f__Gemmatimonadaceae	g__Gemmatimonas	s__uncultured_Gemmatimonas_sp.	21	57	68	76		25	18	0	7		0	0	0	0		0	0	0	0		46	45	25	58		0	0	0	0		9	11	10	6		33	21	18	19		22	25
2be3e8158eb1b6f1ffec4a052eb0e789	d__Bacteria	p__Gemmatimonadetes	c__Gemmatimonadetes	o__Gemmatimonadales	f__Gemmatimonadaceae	g__Gemmatimonas	s__uncultured_Gemmatimonas_sp.	0	0	0	0		0	6	12	0		26	35	44	26		29	32	45	40		0	0	0	0		27	49	40	39		12	14	8	32		6	0	13	8		38	21
604ce32ef6771b4f0eecb230c2759295	d__Bacteria	p__Actinomycetota	c__Actinomycetota	o__Streptomycetales	f__Streptomycetaceae	g__Streptomyces	s__Streptomyces_bangladeshensis	25	0	0	0		33	32	0	27		0	0	0	0		0	26	0	29		43	26	28	29		0	0	0	0		22	18	0	20		26	21	0	0		0	0
e33daa9a783bd93fb95d82f30e5e0662	d__Bacteria	p__Chloroflexi	c__Chloroflexia	o__Thermomicrobiales	f__JG30-KF-CM45	g__JG30-KF-CM45_unclassified	s__JG30-KF-CM45_unclassified	25	12	55	54		14	0	0	17		21	24	0	16		48	19	27	28		13	35	0	14		11	19	18	16		0	18	6	10		11	10	8	38		24	19
7e7f3db9a68f0b2fb2e957f911fbbc7b	d__Bacteria	p__Actinomycetota	c__Thermoleophilia	o__Gaiellales	f__Gaiellales_unclassified	g__Gaiellales_unclassified	s__Gaiellales_unclassified	69	0	52	53		34	12	0	23		0	0	0	0		0	0	0	0		49	0	0	44		0	0	0	0		10	0	0	16		64	66	56	14		0	0
b9435ad807cb05f87388121b48128c89	d__Bacteria	p__Pseudomonadota	c__GammaPseudomonadota	o__GammaPseudomonadota_Incertae_Sedis	f__Unknown_Family	g__Acidibacter	s__Acidibacter_unclassified	17	21	0	0		15	22	13	14		0	0	0	0		0	0	30	0		27	22	43	28		0	19	12	21		26	18	0	20		34	22	28	37		38	38
4ab5cdd1a154428b53a7f02a7c5a9fe5	d__Bacteria	p__Planctomycetes	c__Planctomycetacia	o__Gemmatales	f__Gemmataceae	g__Zavarzinella	s__Zavarzinella_unclassified	0	24	30	30		0	20	33	31		15	30	21	18		12	18	11	33		17	24	33	48		21	12	15	19		0	15	0	21		0	0	0	0		26	0
0644e4ca2f44e05c7e4547667531aa8a	d__Bacteria	p__Pseudomonadota	c__GammaPseudomonadota	o__BetaPseudomonadotales	f__SC-I-84	g__SC-I-84_unclassified	s__SC-I-84_unclassified	21	0	21	31		48	34	19	40		0	0	0	0		0	0	10	0		15	19	46	38		0	0	0	0		24	28	0	34		35	12	13	25		15	21
0b075275a6d961ba8cbec896693b246b	d__Bacteria	p__Verrucomicrobia	c__Verrucomicrobiae	o__Chthoniobacterales	f__Chthoniobacteraceae	g__Candidatus_Udaeobacter	s__Candidatus_Udaeobacter_unclassified	26	30	15	0		11	0	26	24		31	18	35	27		18	11	19	11		28	15	35	19		38	23	20	11		16	19	0	13		8	13	16	22		24	43
cb73f10310b564f2451cefc9d6ed71e8	d__Bacteria	p__Chloroflexi	c__Ktedonobacteria	o__Ktedonobacterales	f__JG30-KF-AS9	g__JG30-KF-AS9_unclassified	s__JG30-KF-AS9_unclassified	45	49	0	38		31	41	50	28		0	0	0	0		0	0	0	0		36	0	37	0		0	0	0	0		16	41	0	0		36	0	32	0		0	0
8c7e38a7ee18520a62ca5754db0727d8	d__Bacteria	p__Pseudomonadota	c__AlphaPseudomonadota	o__Rhizobiales	f__Rhizobiales_Incertae_Sedis	g__Nordella	s__Nordella_unclassified	14	0	13	0		33	19	33	40		0	0	0	0		0	0	0	0		31	30	27	32		0	0	0	0		28	38	0	35		23	19	26	36		0	21
8536aec67a06e54d247b53e2eaa9cd0b	d__Bacteria	p__Pseudomonadota	c__AlphaPseudomonadota	o__Rhizobiales	f__Rhizobiaceae	g__Allorhizobium-Neorhizobium-Pararhizobium-Rhizobium	s__Allorhizobium-Neorhizobium-Pararhizobium-Rhizobium_unclassified	25	33	19	20		25	224	38	20		14	17	0	0		0	0	0	0		15	8	11	27		0	0	0	17		18	0	24	14		17	84	16	30		0	0
4d3e01deace2edaac1657703a861bae1	d__Bacteria	p__Chloroflexi	c__TK10	o__TK10_unclassified	f__TK10_unclassified	g__TK10_unclassified	s__TK10_unclassified	57	0	0	0		0	27	0	0		0	0	0	0		0	0	0	0		28	60	31	41		0	0	0	0		0	0	0	48		30	0	0	21		24	0
b4e57b93bee7d8aa415a25f8e8607c5e	d__Bacteria	p__Actinomycetota	c__MB-A2-108	o__MB-A2-108_unclassified	f__MB-A2-108_unclassified	g__MB-A2-108_unclassified	s__MB-A2-108_unclassified	0	0	0	0		0	0	0	0		132	88	34	59		45	23	0	46		0	0	0	0		76	118	117	85		0	0	0	0		0	0	0	0		0	20
2407c313e37a67c79debbee6e0cb8f62	d__Bacteria	p__Pseudomonadota	c__DeltaPseudomonadota	o__Myxococcales	f__bacteriap25	g__bacteriap25_unclassified	s__bacteriap25_unclassified	0	0	0	0		28	26	32	47		0	0	0	0		0	0	17	0		0	33	21	24		0	0	0	24		38	26	37	40		28	11	37	26		40	26
2432cc2902297fdf93b67e81aafb4e9a	d__Bacteria	p__Actinomycetota	c__Thermoleophilia	o__Gaiellales	f__Gaiellales_unclassified	g__Gaiellales_unclassified	s__Gaiellales_unclassified	0	0	0	0		0	0	0	0		85	45	35	68		45	54	38	56		0	0	0	0		53	49	66	72		0	0	0	0		0	0	0	0		21	22
bfe3541d5b0864eb208bc2cdf60671cc	d__Bacteria	p__Gemmatimonadetes	c__Gemmatimonadetes	o__Gemmatimonadales	f__Gemmatimonadales_unclassified	g__Gemmatimonadales_unclassified	s__Gemmatimonadales_unclassified	39	32	91	62		13	19	0	8		0	0	0	0		0	0	0	0		27	53	18	51		0	0	0	0		16	0	0	9		37	34	0	14		0	10
6b6eff1cd76b88e7b52eae8352503eaf	d__Bacteria	p__Planctomycetes	c__Planctomycetacia	o__Isosphaerales	f__Isosphaeraceae	g__Singulisphaera	s__Singulisphaera_unclassified	36	35	50	45		33	32	33	29		22	0	0	0		0	29	30	0		0	23	21	14		0	0	0	0		16	21	38	27		29	40	10	18		0	0
930466a6b5c6faf5687e9d80439d5e99	d__Bacteria	p__Pseudomonadota	c__AlphaPseudomonadota	o__AlphaPseudomonadota_unclassified	f__AlphaPseudomonadota_unclassified	g__AlphaPseudomonadota_unclassified	s__AlphaPseudomonadota_unclassified	15	16	24	28		27	32	26	19		0	8	0	0		22	18	25	15		20	20	21	19		0	0	0	0		21	31	18	36		38	12	33	34		23	12
4d3973e2d96c6f35ce601f6a64027918	d__Bacteria	p__Acidobacteria	c__Subgroup_6	o__Subgroup_6_unclassified	f__Subgroup_6_unclassified	g__Subgroup_6_unclassified	s__Subgroup_6_unclassified	0	0	0	0		0	0	0	0		66	61	47	94		45	29	45	43		0	0	0	0		40	46	45	94		0	0	0	0		0	0	0	0		0	0
9be14763aadfa4c856000914813a3830	d__Bacteria	p__Actinomycetota	c__Thermoleophilia	o__Gaiellales	f__Gaiellales_unclassified	g__Gaiellales_unclassified	s__Gaiellales_unclassified	0	0	30	0		36	0	0	0		40	55	82	32		23	33	20	29		0	48	0	0		46	85	51	45		0	0	0	0		0	0	0	32		0	0
935201bb65a0cc924113fdd421ad8957	d__Bacteria	p__Actinomycetota	c__Thermoleophilia	o__Gaiellales	f__Gaiellales_unclassified	g__Gaiellales_unclassified	s__Gaiellales_unclassified	22	20	21	18		35	38	17	22		0	0	0	0		0	0	0	0		26	25	20	38		0	0	0	16		39	30	23	22		47	37	23	47		39	41
aa75fcc425c12ce3009d50d59234eab7	d__Bacteria	p__Actinomycetota	c__Actinomycetota	o__Micrococcales	f__Microbacteriaceae	g__Salinibacterium	s__Salinibacterium_sp.	20	27	29	46		0	10	0	0		0	0	0	20		0	0	64	21		23	18	11	26		0	0	0	4		48	95	28	13		25	35	0	15		0	9
331e006cec777daeafa815c15389e968	d__Bacteria	p__Actinomycetota	c__Thermoleophilia	o__Gaiellales	f__Gaiellaceae	g__Gaiella	s__Gaiella_unclassified	25	39	28	26		23	30	28	40		0	0	0	0		0	0	0	15		9	26	22	30		0	0	0	0		40	36	17	40		17	15	29	39		24	0
b895b6420568f7b504da11b126b26f3d	d__Bacteria	p__Actinomycetota	c__Actinomycetota	o__Propionibacteriales	f__Nocardioidaceae	g__Nocardioides	s__Nocardioides_unclassified	27	0	34	0		23	26	33	46		0	0	0	0		0	0	0	0		31	39	24	31		0	0	0	0		51	49	0	45		29	29	0	12		0	0
699aa9b876d15db2d79002b3c0440427	d__Bacteria	p__Bacillota	c__Bacilli	o__Bacillales	f__Paenibacillaceae	g__Paenibacillus	s__Paenibacillus_chondroitinus	0	0	36	28		0	20	0	37		19	37	0	0		70	61	34	25		42	0	45	0		29	0	21	16		23	24	0	0		0	0	0	0		0	0
e32e12c9a3e8fedd8e38656c5a947d5a	d__Bacteria	p__Verrucomicrobia	c__Verrucomicrobiae	o__Chthoniobacterales	f__Chthoniobacteraceae	g__Candidatus_Udaeobacter	s__Candidatus_Udaeobacter_unclassified	0	51	27	29		43	35	26	29		0	0	0	0		0	0	0	0		45	30	70	45		0	0	0	0		45	26	39	30		30	27	15	34		0	19
9735a51f7115e43a7d8493556e436a44	d__Bacteria	p__Actinomycetota	c__Thermoleophilia	o__Gaiellales	f__Gaiellales_unclassified	g__Gaiellales_unclassified	s__Gaiellales_unclassified	51	34	36	29		0	27	0	0		0	0	0	0		0	0	0	0		21	27	30	47		0	0	0	0		0	20	0	0		55	52	34	19		20	34
f3fa5ce15414840a15c0ecb93c1916f4	d__Bacteria	p__Pseudomonadota	c__GammaPseudomonadota	o__BetaPseudomonadotales	f__TRA3-20	g__TRA3-20_unclassified	s__TRA3-20_unclassified	0	0	0	50		17	31	0	24		0	0	0	16		0	0	16	16		0	0	12	24		0	0	0	14		34	30	0	28		42	21	35	38		22	34
88fc608058dfda3353951ccedc16c6ba	d__Bacteria	p__Acidobacteria	c__Subgroup_6	o__Subgroup_6_unclassified	f__Subgroup_6_unclassified	g__Subgroup_6_unclassified	s__Subgroup_6_unclassified	25	28	51	69		15	35	21	18		0	0	0	0		35	18	85	23		25	38	12	24		0	0	0	0		0	10	0	0		13	23	13	46		0	9
199e4ad267b5e760497d37fb2b867a4f	d__Bacteria	p__Actinomycetota	c__Thermoleophilia	o__Solirubrobacterales	f__67-14	g__67-14_unclassified	s__67-14_unclassified	0	45	69	23		27	35	34	35		0	0	0	0		0	0	37	0		26	25	37	22		0	0	20	14		0	14	0	0		0	0	28	22		0	0
a64f85f91cfc18369b0eaa7aefec6aea	d__Bacteria	p__Acidobacteria	c__Blastocatellia_(Subgroup_4)	o__DS-100	f__DS-100_unclassified	g__DS-100_unclassified	s__DS-100_unclassified	25	30	17	26		25	18	20	15		0	0	0	8		0	0	11	0		26	30	30	34		0	4	0	0		21	27	11	25		18	21	40	31		17	28
99da2bbff660077b85c00a91ced7c58e	d__Bacteria	p__Pseudomonadota	c__AlphaPseudomonadota	o__Sphingomonadales	f__Sphingomonadaceae	g__Sphingomonas	s__Sphingomonas_unclassified	0	0	0	0		0	154	0	48		0	0	0	10		39	91	29	85		0	0	0	0		0	0	0	0		0	0	0	0		0	7	0	0		0	7
e59497b3f4f0c1eac1f060f4531e7153	d__Bacteria	p__Actinomycetota	c__Thermoleophilia	o__Solirubrobacterales	f__67-14	g__67-14_unclassified	s__67-14_unclassified	0	0	0	0		0	0	0	0		75	61	43	87		33	65	72	38		0	0	0	0		71	97	80	38		0	0	0	0		0	0	0	0		0	23
a2bd7b55fdfac60b9d92d9339d475858	d__Bacteria	p__Acidobacteria	c__Subgroup_6	o__Subgroup_6_unclassified	f__Subgroup_6_unclassified	g__Subgroup_6_unclassified	s__Subgroup_6_unclassified	0	0	0	0		67	0	0	0		0	0	0	0		0	0	0	0		62	0	70	25		0	0	0	0		0	0	0	0		0	0	0	0		0	39
cbeda2395b155a590caffca9430bf454	d__Bacteria	p__Actinomycetota	c__Thermoleophilia	o__Gaiellales	f__Gaiellaceae	g__Gaiella	s__Gaiella_unclassified	0	0	0	0		0	0	0	0		23	37	0	0		53	54	51	47		0	12	0	0		60	64	61	68		0	0	0	0		0	0	0	0		24	36
340296e206811eb6eabbf884cfab0338	d__Bacteria	p__Actinomycetota	c__Thermoleophilia	o__Gaiellales	f__Gaiellales_unclassified	g__Gaiellales_unclassified	s__Gaiellales_unclassified	46	33	75	73		29	17	0	11		0	0	0	0		0	0	0	0		43	62	12	31		0	0	0	0		14	7	0	16		37	23	51	22		0	0
88d68e52891f1cc6ebe72ebae3438b2c	d__Bacteria	p__Chloroflexi	c__Ktedonobacteria	o__Ktedonobacterales	f__JG30-KF-AS9	g__JG30-KF-AS9_unclassified	s__JG30-KF-AS9_unclassified	44	35	28	26		36	53	15	24		0	0	0	0		0	0	0	0		22	11	14	13		0	0	0	0		28	16	10	36		57	136	26	43		0	0
d56071889b7522f221d47d4d3798b1b6	d__Bacteria	p__Actinomycetota	c__Thermoleophilia	o__Gaiellales	f__Gaiellaceae	g__Gaiella	s__Gaiella_unclassified	35	30	22	34		24	31	38	31		0	0	0	0		0	0	0	0		61	34	66	58		0	0	0	0		7	0	0	7		28	18	11	29		0	0
df1be05d593f516ddfbfeb8d1a80c6a3	d__Bacteria	p__Planctomycetes	c__Phycisphaerae	o__Tepidisphaerales	f__WD2101_soil_group	g__WD2101_soil_group_unclassified	s__WD2101_soil_group_unclassified	24	14	9	19		23	18	27	31		23	0	0	31		0	0	0	0		28	16	67	27		0	0	0	0		32	43	28	19		19	9	5	32		31	45
1fed4cb63554ca155505ef4aefe74097	d__Bacteria	p__Acidobacteria	c__Subgroup_5	o__Subgroup_5_unclassified	f__Subgroup_5_unclassified	g__Subgroup_5_unclassified	s__Subgroup_5_unclassified	19	20	14	0		46	25	31	52		0	0	0	8		0	0	7	14		0	0	19	31		13	0	0	14		35	31	29	17		25	13	9	34		14	20
94a27ffb5d3e6ea754234f25618f2f22	d__Bacteria	p__Chloroflexi	c__KD4-96	o__KD4-96_unclassified	f__KD4-96_unclassified	g__KD4-96_unclassified	s__KD4-96_unclassified	0	76	47	54		47	38	28	34		0	0	0	0		0	0	0	0		58	42	25	40		0	0	0	0		39	17	32	0		27	29	0	44		0	0
771575face7a57469b4fad0ae82d2feb	d__Bacteria	p__Actinomycetota	c__Actinomycetota	o__Actinomycetota _unclassified	f__Actinomycetota _unclassified	g__Actinomycetota _unclassified	s__Actinomycetota _unclassified	27	0	0	0		20	37	42	45		0	0	0	0		6	0	13	11		0	0	0	35		12	12	9	0		38	43	0	37		0	15	0	17		34	36
13f32eba3b63edbbf5169bf74a696b73	d__Bacteria	p__Pseudomonadota	c__AlphaPseudomonadota	o__Rhizobiales	f__Beijerinckiaceae	g__Methylobacterium	s__Methylobacterium_unclassified	36	10	35	18		15	44	0	0		11	5	0	13		5	33	42	22		26	26	0	51		10	46	15	15		18	10	0	15		71	27	17	9		23	20
7758e56b49230019c3b1892e1fda23b8	d__Bacteria	p__Acidobacteria	c__Thermoanaerobaculia	o__Thermoanaerobaculales	f__Thermoanaerobaculaceae	g__Subgroup_10	s__Subgroup_10_unclassified	11	26	20	0		38	39	33	32		0	0	0	0		20	0	10	0		37	38	15	43		13	5	18	17		23	0	0	29		24	16	15	25		22	41
4522aabd52a47413b741cc907eed5df2	d__Bacteria	p__Pseudomonadota	c__DeltaPseudomonadota	o__Myxococcales	f__Archangiaceae	g__Anaeromyxobacter	s__Anaeromyxobacter_unclassified	35	21	15	12		22	13	9	10		7	0	0	0		7	0	11	17		7	13	10	19		25	30	37	39		10	36	17	37		11	5	9	10		40	38
2c4437582f4447998f83fdc51f5ef899	d__Bacteria	p__Chloroflexi	c__KD4-96	o__KD4-96_unclassified	f__KD4-96_unclassified	g__KD4-96_unclassified	s__KD4-96_unclassified	12	34	0	0		12	15	22	42		13	20	0	25		16	22	29	19		0	0	0	0		0	6	10	0		26	59	18	50		22	8	11	35		23	35
800178e4b21f054b02533f0c9ed62620	d__Bacteria	p__Bacteroidota	c__Bacteroidia	o__Chitinophagales	f__Chitinophagaceae	g__Flavisolibacter	s__Flavisolibacter_unclassified	11	9	18	13		17	12	22	21		0	0	0	11		35	32	24	53		14	21	10	10		16	0	8	9		15	10	9	25		18	14	21	38		18	17
e1afad9fb8f27f6ee33b949fcc1227ba	d__Bacteria	p__Actinomycetota	c__Thermoleophilia	o__Gaiellales	f__Gaiellales_unclassified	g__Gaiellales_unclassified	s__Gaiellales_unclassified	36	48	120	66		23	15	0	0		0	0	0	0		0	0	0	0		45	47	24	46		0	0	0	0		0	0	0	0		44	65	0	41		0	0
1febfce9cca35262fde30b72b3112b7a	d__Bacteria	p__Actinomycetota	c__Actinomycetota	o__Streptomycetales	f__Streptomycetaceae	g__Streptomyces	s__Streptomyces_unclassified	66	0	45	0		18	58	0	26		0	0	0	0		0	0	0	0		82	55	37	70		0	0	0	0		0	0	0	0		0	47	33	25		0	0
52a8d35dd9d0c0a91594919bfc6a1967	d__Bacteria	p__Actinomycetota	c__Actinomycetota	o__Propionibacteriales	f__Nocardioidaceae	g__Nocardioides	s__uncultured_Nocardioides_sp.	44	30	23	29		13	33	0	55		0	0	0	0		0	0	0	0		0	35	27	27		0	0	0	0		21	0	0	0		23	29	19	25		26	26
ecf99b89071363030cb08ac343b4060d	d__Bacteria	p__Pseudomonadota	c__AlphaPseudomonadota	o__Rhizobiales	f__Labraceae	g__Labrys	s__Labrys_unclassified	14	11	19	21		19	18	0	9		0	35	0	12		16	13	0	14		38	22	7	33		28	32	20	25		0	0	7	19		8	0	14	13		30	19
a8d23a77d077d8b59ad9208d3a0e3717	d__Bacteria	p__Acidobacteria	c__Subgroup_6	o__Subgroup_6_unclassified	f__Subgroup_6_unclassified	g__Subgroup_6_unclassified	s__Subgroup_6_unclassified	0	0	0	0		0	13	0	0		33	67	25	33		45	38	36	56		0	0	0	0		34	32	23	45		0	25	0	18		0	0	0	0		38	34
a939c972e24724fab1143e9f3a15ea67	d__Bacteria	p__Chloroflexi	c__KD4-96	o__KD4-96_unclassified	f__KD4-96_unclassified	g__KD4-96_unclassified	s__KD4-96_unclassified	35	42	148	148		25	0	22	0		15	17	16	14		0	10	22	15		27	25	0	21		16	0	0	0		16	0	0	0		28	19	36	0		0	0
bb91cf553fb448e20331f0e702c9e629	d__Bacteria	p__Actinomycetota	c__Thermoleophilia	o__Solirubrobacterales	f__67-14	g__67-14_unclassified	s__67-14_unclassified	27	52	194	152		24	0	0	0		0	0	0	0		0	0	0	0		27	0	18	0		27	36	38	0		9	0	0	0		0	0	0	21		0	28
e98349f8b3c7732e4c4148cab1686545	d__Bacteria	p__Pseudomonadota	c__GammaPseudomonadota	o__GammaPseudomonadota_Incertae_Sedis	f__Unknown_Family	g__Acidibacter	s__Acidibacter_unclassified	15	21	0	0		28	15	27	34		30	17	0	18		0	0	0	13		13	0	31	0		39	12	29	44		20	28	0	15		0	0	0	0		26	49
21d361d9c0a1b0d310c225f28c00c836	d__Bacteria	p__Actinomycetota	c__Actinomycetota	o__Micrococcales	f__Intrasporangiaceae	g__Oryzihumus	s__Oryzihumus_sp._GT-L20	22	20	35	45		20	11	26	16		0	0	0	0		0	0	7	0		31	50	33	32		0	0	0	0		12	6	8	5		22	21	22	31		0	0
689663029a32caf33ec20eb4ec0faeb3	d__Bacteria	p__Pseudomonadota	c__AlphaPseudomonadota	o__AlphaPseudomonadota_unclassified	f__AlphaPseudomonadota_unclassified	g__AlphaPseudomonadota_unclassified	s__AlphaPseudomonadota_unclassified	18	14	0	0		11	21	16	21		17	8	0	9		13	11	16	0		9	4	39	6		24	9	15	15		12	21	10	19		10	8	12	11		22	32
030df091aefd5f6c3c3d67c074d12372	d__Bacteria	p__Gemmatimonadetes	c__Longimicrobia	o__Longimicrobiales	f__Longimicrobiaceae	g__Longimicrobiaceae_unclassified	s__Longimicrobiaceae_unclassified	6	43	0	8		22	0	11	0		15	0	0	6		36	21	17	68		0	19	10	0		0	0	0	0		0	0	19	14		39	10	178	8		15	25
32a314a1c78c4591fd4d3eec49ef51e4	d__Bacteria	p__Acidobacteria	c__Subgroup_6	o__Subgroup_6_unclassified	f__Subgroup_6_unclassified	g__Subgroup_6_unclassified	s__Subgroup_6_unclassified	20	0	0	0		72	65	0	78		0	0	0	0		23	0	60	0		0	0	59	37		0	0	0	0		62	30	0	0		0	0	0	94		0	0
b3b3e89d4173c58b082f4a7eddfe0801	d__Bacteria	p__Actinomycetota	c__Thermoleophilia	o__Gaiellales	f__Gaiellales_unclassified	g__Gaiellales_unclassified	s__Gaiellales_unclassified	0	0	0	0		0	0	0	0		35	73	37	46		28	26	30	61		0	0	0	15		44	65	73	40		0	0	0	9		0	0	0	0		0	13
ee833655b2a1e78c2d70ad4087112104	d__Bacteria	p__Acidobacteria	c__Subgroup_6	o__Subgroup_6_unclassified	f__Subgroup_6_unclassified	g__Subgroup_6_unclassified	s__Subgroup_6_unclassified	32	0	0	0		47	25	43	53		0	0	0	0		0	0	0	0		0	0	34	10		0	0	0	0		41	40	0	16		19	0	0	56		57	74
0a889fcd0efea9eb3df48182a71ef8b2	d__Bacteria	p__Pseudomonadota	c__AlphaPseudomonadota	o__Reyranellales	f__Reyranellaceae	g__Reyranella	s__Reyranella_unclassified	36	0	13	37		35	26	0	0		0	0	0	0		13	0	11	0		54	36	22	37		0	0	11	0		26	38	16	14		22	20	41	40		0	0
20016446b177de8d45f647f55ad341fe	d__Bacteria	p__Actinomycetota	c__MB-A2-108	o__MB-A2-108_unclassified	f__MB-A2-108_unclassified	g__MB-A2-108_unclassified	s__MB-A2-108_unclassified	10	0	0	8		16	17	27	36		7	21	0	23		16	12	13	18		22	0	10	14		0	11	15	14		24	25	0	27		0	0	0	7		28	23
114159617d8501c001b0fee1fac85cf3	d__Bacteria	p__Pseudomonadota	c__AlphaPseudomonadota	o__Rhizobiales	f__Xanthobacteraceae	g__Pseudolabrys	s__Pseudolabrys_unclassified	21	48	22	46		17	24	0	35		0	0	0	0		0	0	0	0		44	0	42	33		0	0	0	0		0	0	14	0		16	24	0	21		0	0
78dc6c4534d236fd458c1e610b5792e3	d__Bacteria	p__Actinomycetota	c__Thermoleophilia	o__Thermoleophilia_unclassified	f__Thermoleophilia_unclassified	g__Thermoleophilia_unclassified	s__Thermoleophilia_unclassified	0	91	31	0		19	54	36	35		0	0	0	0		0	0	0	0		0	0	0	29		0	0	0	0		39	26	18	40		36	17	28	55		16	0
42f6d80a8e6a04683875d172fc0ddddb	d__Bacteria	p__Bacillota	c__Bacilli	o__Bacillales	f__Bacillaceae	g__Falsibacillus	s__Falsibacillus_unclassified	19	0	18	14		16	20	21	23		0	23	0	19		17	21	26	19		23	26	27	25		13	9	10	12		0	0	0	17		21	8	19	18		8	0
ebfbe1c75e6b8104f536906cd6f18878	d__Bacteria	p__Gemmatimonadetes	c__Gemmatimonadetes	o__Gemmatimonadales	f__Gemmatimonadaceae	g__Gemmatimonadaceae_unclassified	s__Gemmatimonadaceae_unclassified	29	0	0	0		0	0	0	17		29	32	42	25		26	23	24	49		0	0	0	0		38	37	44	32		19	19	0	0		0	0	0	0		33	29
1ce269ffdd97ce2fac0f1a676231a1d8	d__Bacteria	p__Planctomycetes	c__Planctomycetacia	o__Gemmatales	f__Gemmataceae	g__Fimbriiglobus	s__Fimbriiglobus_unclassified	12	23	12	14		27	19	9	32		31	51	0	18		6	11	6	5		36	17	25	20		26	26	20	32		14	0	0	0		17	4	0	10		39	19
ee81dae2b1b6eaa2505629ca16f5d4ee	d__Bacteria	p__Actinomycetota	c__Thermoleophilia	o__Solirubrobacterales	f__Solirubrobacteraceae	g__Conexibacter	s__Conexibacter_unclassified	35	0	44	0		34	41	0	23		0	0	0	22		0	0	0	0		41	80	19	47		0	0	0	0		32	0	0	0		41	13	33	50		0	0
67dc9d7df49cb69deb1fd423c916123c	d__Bacteria	p__Verrucomicrobia	c__Verrucomicrobiae	o__Chthoniobacterales	f__Chthoniobacteraceae	g__Candidatus_Udaeobacter	s__Candidatus_Udaeobacter_unclassified	0	33	10	0		8	0	60	12		0	0	0	0		0	0	0	0		34	19	78	10		0	0	0	5		0	0	0	0		0	0	0	0		0	0
f7f73a83539829b2a5bbf2aa9eb5dd4a	d__Bacteria	p__Actinomycetota	c__Thermoleophilia	o__Gaiellales	f__Gaiellales_unclassified	g__Gaiellales_unclassified	s__Gaiellales_unclassified	23	0	0	0		0	0	0	0		47	57	0	28		31	35	35	42		0	0	0	0		67	55	77	57		0	14	0	0		0	0	0	0		32	0
126e8eea23b568297225757472b9024c	d__Bacteria	p__Chloroflexi	c__TK10	o__TK10_unclassified	f__TK10_unclassified	g__TK10_unclassified	s__TK10_unclassified	18	30	29	27		31	28	20	28		0	0	0	0		0	0	0	0		31	33	32	36		0	0	0	0		0	8	0	8		36	29	22	32		16	16
3bc3a43499733c9974234b30bada53af	d__Bacteria	p__Actinomycetota	c__Actinomycetota	o__Propionibacteriales	f__Nocardioidaceae	g__Nocardioides	s__uncultured_Nocardioides_sp.	40	0	0	0		14	16	19	18		19	19	0	16		28	26	27	26		25	30	23	15		17	17	0	20		27	19	0	24		31	14	0	17		22	0
0f9e52e230166dbff02ed7395cac3e64	d__Bacteria	p__Pseudomonadota	c__DeltaPseudomonadota	o__Syntrophobacterales	f__Syntrophobacteraceae	g__Syntrophobacteraceae_unclassified	s__Syntrophobacteraceae_unclassified	20	39	0	23		0	0	0	0		33	44	37	37		34	22	26	19		12	0	31	33		17	15	23	9		0	0	0	6		0	0	0	0		0	16
645bd971b441a29f749926b3f1cc23fd	d__Bacteria	p__Pseudomonadota	c__AlphaPseudomonadota	o__Rhizobiales	f__Hyphomicrobiaceae	g__Pedomicrobium	s__uncultured_Pedomicrobium_sp.	0	0	0	0		0	0	0	34		27	29	0	27		0	0	0	0		0	0	75	0		54	51	49	43		0	35	0	41		0	0	0	0		57	44
a3c5b5520eee99c0f085d4f597f18b9c	d__Bacteria	p__Pseudomonadota	c__AlphaPseudomonadota	o__Sphingomonadales	f__Sphingomonadaceae	g__Sphingomonas	s__Sphingomonas_unclassified	0	0	0	0		27	84	0	28		0	0	0	0		12	0	14	0		0	0	0	0		0	0	0	0		32	16	0	18		53	91	85	43		0	0
05bffbfab2934f110b9dffef101d857e	d__Bacteria	p__Verrucomicrobia	c__Verrucomicrobiae	o__Pedosphaerales	f__Pedosphaeraceae	g__ADurb.Bin063-1	s__ADurb.Bin063-1_unclassified	26	0	0	0		16	0	29	29		17	11	0	35		14	19	12	9		10	0	26	18		19	23	18	36		20	36	38	33		0	9	0	5		24	24
bfafece0e771e0be1552a39f50a392fd	d__Bacteria	p__Pseudomonadota	c__AlphaPseudomonadota	o__Rhizobiales	f__Hyphomicrobiaceae	g__Pedomicrobium	s__uncultured_Pedomicrobium_sp.	13	0	16	17		19	21	18	32		0	0	0	16		0	15	0	0		34	15	30	31		16	0	0	14		32	29	25	42		17	12	20	34		13	25
94fc67af03b13d1ed756bfde36149768	d__Bacteria	p__Pseudomonadota	c__GammaPseudomonadota	o__BetaPseudomonadotales	f__SC-I-84	g__SC-I-84_unclassified	s__SC-I-84_unclassified	15	14	15	26		28	36	0	21		22	0	0	24		0	0	0	0		38	14	31	28		24	0	0	0		36	39	29	24		25	21	0	21		13	15
d846c2cead52d85ce25d6320c9c61d26	d__Bacteria	p__Actinomycetota	c__Thermoleophilia	o__Gaiellales	f__Gaiellales_unclassified	g__Gaiellales_unclassified	s__Gaiellales_unclassified	23	31	16	38		19	24	0	25		0	4	0	0		0	33	0	0		0	51	14	37		7	8	7	3		19	12	0	17		20	10	0	0		15	0
b7e3c34fd206cc222d762a146f7fbd3a	d__Bacteria	p__Pseudomonadota	c__GammaPseudomonadota	o__BetaPseudomonadotales	f__Nitrosomonadaceae	g__Ellin6067	s__Ellin6067_unclassified	0	0	28	28		20	41	0	19		0	0	0	0		0	0	0	0		39	103	35	82		0	0	0	0		17	0	0	0		27	23	0	19		0	0
7549a722deb4edb152a94319c92bb980	d__Bacteria	p__Chloroflexi	c__Chloroflexia	o__Chloroflexales	f__Roseiflexaceae	g__Kouleothrix	s__uncultured_Kouleothrix_sp.	29	37	20	24		14	24	13	22		17	0	0	31		11	0	26	0		0	0	0	22		15	0	11	21		35	37	0	10		16	14	13	16		25	31
a7c9d12ab6de779b86f016b4b9fb9ea3	d__Bacteria	p__Acidobacteria	c__Subgroup_6	o__Subgroup_6_unclassified	f__Subgroup_6_unclassified	g__Subgroup_6_unclassified	s__Subgroup_6_unclassified	0	0	0	0		59	25	0	44		0	37	0	0		0	0	0	0		42	0	56	32		30	0	34	21		0	40	0	37		33	0	0	32		47	49
5ee94952d0d6155643731b034c3988b9	d__Bacteria	p__Planctomycetes	c__Phycisphaerae	o__Tepidisphaerales	f__WD2101_soil_group	g__WD2101_soil_group_unclassified	s__WD2101_soil_group_unclassified	30	53	42	45		31	52	0	0		0	0	0	0		0	0	0	0		58	53	45	67		0	0	0	0		0	0	0	0		27	14	49	40		0	0
a5a10ae51d2c30edf6d2f6aa53d077bf	d__Bacteria	p__Pseudomonadota	c__AlphaPseudomonadota	o__Sphingomonadales	f__Sphingomonadaceae	g__Sphingomonas	s__Sphingomonas_unclassified	0	0	0	0		31	0	0	0		0	23	0	28		0	0	0	0		0	0	24	17		35	43	41	35		51	56	0	48		30	23	0	52		28	0
c1edbdc9100ab196b326e0c0b2c89773	d__Bacteria	p__Pseudomonadota	c__AlphaPseudomonadota	o__Sphingomonadales	f__Sphingomonadaceae	g__Sphingomonas	s__Sphingomonas_unclassified	0	0	0	0		0	0	0	23		34	11	0	21		90	116	153	93		0	0	0	0		30	20	31	26		0	0	0	0		0	0	0	0		0	0
a998370e74e40dcf6f202024a2d4ed1f	d__Bacteria	p__Pseudomonadota	c__DeltaPseudomonadota	o__Myxococcales	f__bacteriap25	g__bacteriap25_unclassified	s__bacteriap25_unclassified	0	0	0	0		0	0	0	13		35	37	0	31		0	27	22	0		0	0	0	0		71	69	76	62		27	18	0	34		0	0	0	0		33	46
b2ad6257a9df113e5373623d7a89ae2d	d__Bacteria	p__Actinomycetota	c__Thermoleophilia	o__Solirubrobacterales	f__Solirubrobacteraceae	g__Parviterribacter	s__Parviterribacter_unclassified	17	23	26	22		10	19	27	8		18	0	0	0		25	25	20	16		22	28	10	14		0	21	0	0		26	28	15	13		24	22	17	11		14	14
dd14508a1a1aa479017ce010ac648a94	d__Bacteria	p__Acidobacteria	c__Subgroup_6	o__Subgroup_6_unclassified	f__Subgroup_6_unclassified	g__Subgroup_6_unclassified	s__Subgroup_6_unclassified	25	28	35	22		17	24	16	34		0	0	0	9		0	0	31	0		52	41	39	46		0	0	0	0		11	13	0	17		23	0	12	27		19	0
128900de3a151d3bd039fc088143e218	d__Bacteria	p__Actinomycetota	c__Thermoleophilia	o__Solirubrobacterales	f__Solirubrobacteraceae	g__Conexibacter	s__Conexibacter_unclassified	28	21	34	28		27	21	20	21		0	0	0	0		0	0	14	0		35	25	45	37		0	0	0	0		0	0	33	0		45	16	33	31		0	0
a91bef2bb3039ce6a0eb00f28b6a8b43	d__Bacteria	p__Actinomycetota	c__Actinomycetota	o__Actinomycetota _unclassified	f__Actinomycetota _unclassified	g__Actinomycetota _unclassified	s__Actinomycetota _unclassified	0	0	0	4		0	0	0	0		47	49	0	35		75	71	47	86		0	0	0	0		57	47	63	58		0	0	0	0		0	0	0	0		26	0
3e2fc22020ab3ee32ec8a57d3fa1b7ac	d__Bacteria	p__Pseudomonadota	c__AlphaPseudomonadota	o__Elsterales	f__Elsterales_unclassified	g__Elsterales_unclassified	s__Elsterales_unclassified	36	31	0	69		43	0	0	0		0	0	0	10		22	0	26	0		35	0	42	57		0	18	0	31		0	0	0	0		48	0	40	43		29	9
7180bcbbf10e83783d28ba2f70ec16a0	d__Bacteria	p__Bacillota	c__Bacilli	o__Bacillales	f__Bacillaceae	g__Bacillus	s__Bacillus_sp._SK5	0	43	21	30		15	0	0	21		20	15	0	40		32	30	24	16		52	0	30	41		0	20	0	0		0	0	0	0		0	0	0	0		0	0
ef9bb014f26e380f0ce146da8fad3ed4	d__Bacteria	p__Planctomycetes	c__Planctomycetacia	o__Isosphaerales	f__Isosphaeraceae	g__Singulisphaera	s__Singulisphaera_unclassified	0	16	17	22		0	37	21	31		14	29	22	20		20	23	11	17		19	0	19	18		20	8	14	18		10	21	0	14		0	0	12	30		7	15
58bebc6b61477d6e48729ae7367c90ed	d__Bacteria	p__Armatimonadetes	c__Armatimonadetes_unclassified	o__Armatimonadetes_unclassified	f__Armatimonadetes_unclassified	g__Armatimonadetes_unclassified	s__Armatimonadetes_unclassified	0	0	0	0		0	0	0	8		48	35	0	33		27	19	24	32		0	0	0	0		51	51	63	95		9	0	0	0		0	0	0	0		41	29
a7c865cf64ce12c1e0a1d4cd1fa0aa3a	d__Bacteria	p__Acidobacteria	c__Blastocatellia_(Subgroup_4)	o__Pyrinomonadales	f__Pyrinomonadaceae	g__RB41	s__RB41_unclassified	0	0	0	0		30	0	0	20		41	20	0	49		30	0	18	48		0	0	0	0		0	50	17	45		34	44	0	42		23	0	0	32		23	21
fa8c304ca357f01d5959892881f67696	d__Bacteria	p__Pseudomonadota	c__AlphaPseudomonadota	o__Elsterales	f__Elsterales_unclassified	g__Elsterales_unclassified	s__Elsterales_unclassified	19	22	57	41		22	21	14	15		0	0	0	0		0	0	3	0		23	21	43	33		0	0	0	0		26	12	17	11		38	26	18	39		9	5
16e0d5f4aadfd6707de687d792219f04	d__Bacteria	p__Chloroflexi	c__Chloroflexia	o__Thermomicrobiales	f__JG30-KF-CM45	g__JG30-KF-CM45_unclassified	s__JG30-KF-CM45_unclassified	23	27	15	34		9	11	0	15		24	29	0	37		13	0	18	17		12	17	13	20		34	28	28	28		18	15	0	18		22	16	0	15		23	27
c65d794a91b18d4aabcce558bfefe435	d__Bacteria	p__Acidobacteria	c__Subgroup_6	o__Subgroup_6_unclassified	f__Subgroup_6_unclassified	g__Subgroup_6_unclassified	s__Subgroup_6_unclassified	39	41	0	13		24	36	0	47		0	0	0	0		28	0	32	25		38	0	51	36		0	0	0	0		0	0	0	0		21	0	0	24		0	0
f2ed8e94637cca045e7bd0a52a2e1ff6	d__Bacteria	p__Acidobacteria	c__Blastocatellia_(Subgroup_4)	o__11-24	f__11-24_unclassified	g__11-24_unclassified	s__11-24_unclassified	22	42	18	32		24	24	92	60		0	0	0	11		0	0	0	0		32	14	32	18		0	0	0	0		0	0	0	0		32	0	28	22		0	0
796312b3264db476bb1cf95083393527	d__Bacteria	p__Actinomycetota	c__MB-A2-108	o__MB-A2-108_unclassified	f__MB-A2-108_unclassified	g__MB-A2-108_unclassified	s__MB-A2-108_unclassified	0	35	0	15		0	0	0	0		53	54	36	71		52	0	44	39		0	0	0	0		88	62	82	58		0	0	0	0		0	0	0	0		0	0
6ae39afb25bbf9749f064762034aa726	d__Bacteria	p__Pseudomonadota	c__AlphaPseudomonadota	o__AlphaPseudomonadota_unclassified	f__AlphaPseudomonadota_unclassified	g__AlphaPseudomonadota_unclassified	s__AlphaPseudomonadota_unclassified	11	20	41	41		23	23	0	17		0	0	0	0		0	0	0	0		25	23	28	31		0	0	0	0		15	0	23	26		31	33	41	18		18	12
c12866114b4c076778cc6222169764b0	d__Bacteria	p__Chloroflexi	c__Dehalococcoidia	o__S085	f__S085_unclassified	g__S085_unclassified	s__S085_unclassified	16	12	0	0		6	5	10	0		31	49	17	45		6	0	11	14		0	7	12	4		0	23	0	13		23	8	0	23		9	0	0	8		50	56
1556e51222e03109c3622f0aa49609f9	d__Bacteria	p__Gemmatimonadetes	c__Gemmatimonadetes	o__Gemmatimonadales	f__Gemmatimonadaceae	g__Gemmatimonas	s__Gemmatimonas_unclassified	0	0	0	0		23	79	45	25		0	0	0	0		0	0	0	0		0	35	0	0		0	0	0	0		25	24	0	52		27	0	61	82		30	35
a77b7578eaf27ae36c65efc48358debe	d__Bacteria	p__Actinomycetota	c__Thermoleophilia	o__Solirubrobacterales	f__Solirubrobacteraceae	g__Solirubrobacter	s__Solirubrobacter_unclassified	18	0	31	0		0	0	0	0		20	26	0	13		44	42	26	39		0	37	0	0		21	22	18	15		0	0	0	0		0	0	0	0		19	36
dd4c292a85bdcea7637600e9e4c0e6f3	d__Bacteria	p__Actinomycetota	c__Thermoleophilia	o__Gaiellales	f__Gaiellales_unclassified	g__Gaiellales_unclassified	s__Gaiellales_unclassified	0	0	0	0		0	0	0	25		67	46	0	34		0	0	0	0		19	0	33	0		0	0	42	44		0	37	0	28		0	0	0	38		35	31
fcc440773ae53832a8a5bfb9d7cc47b3	d__Bacteria	p__Actinomycetota	c__Actinomycetota	o__Micromonosporales	f__Micromonosporaceae	g__Rugosimonospora	s__Rugosimonospora_unclassified	20	30	37	20		0	22	18	12		0	0	0	0		0	0	10	0		16	17	18	25		0	5	11	0		8	9	36	24		25	49	24	18		22	27
2c3e5932085802d34777123c20b7eb8b	d__Bacteria	p__Actinomycetota	c__Thermoleophilia	o__Gaiellales	f__Gaiellales_unclassified	g__Gaiellales_unclassified	s__Gaiellales_unclassified	16	29	11	7		19	22	36	20		6	8	0	7		0	6	9	7		15	17	19	14		0	0	0	0		5	14	20	13		8	8	11	13		13	7
611e119e0a1b65564e4b8dcd648b8c56	d__Bacteria	p__Actinomycetota	c__MB-A2-108	o__MB-A2-108_unclassified	f__MB-A2-108_unclassified	g__MB-A2-108_unclassified	s__MB-A2-108_unclassified	19	13	18	12		14	15	21	11		19	18	0	0		15	0	15	11		15	22	16	25		13	29	31	33		9	17	0	25		13	10	16	15		30	14
c3bf79869a24ba4e8f9eed0355b6c45e	d__Bacteria	p__Pseudomonadota	c__GammaPseudomonadota	o__BetaPseudomonadotales	f__SC-I-84	g__SC-I-84_unclassified	s__SC-I-84_unclassified	28	21	33	54		32	25	0	36		0	0	0	19		0	0	0	0		48	51	43	51		0	0	0	0		0	0	0	0		44	50	0	36		0	0
1d0123aef4febceb8d8efb5a83c7d307	d__Bacteria	p__Acidobacteria	c__Subgroup_6	o__Subgroup_6_unclassified	f__Subgroup_6_unclassified	g__Subgroup_6_unclassified	s__Subgroup_6_unclassified	56	59	45	60		0	32	0	30		11	0	0	0		0	0	0	0		29	38	25	32		0	0	0	0		27	0	0	6		32	0	0	49		13	14
625f8d97a9b8bebf01fb6bda926d0513	d__Bacteria	p__Actinomycetota	c__Thermoleophilia	o__Gaiellales	f__Gaiellales_unclassified	g__Gaiellales_unclassified	s__Gaiellales_unclassified	0	0	0	0		0	0	0	0		41	69	52	51		29	51	43	30		0	0	0	0		60	73	57	49		0	0	0	0		0	0	0	0		0	0
9833f48469162193becb50202fa7252a	d__Bacteria	p__Pseudomonadota	c__GammaPseudomonadota	o__BetaPseudomonadotales	f__SC-I-84	g__SC-I-84_unclassified	s__SC-I-84_unclassified	19	0	83	105		21	0	0	21		0	0	0	0		0	0	0	0		37	25	54	32		0	13	0	0		0	29	0	0		0	0	0	26		0	30
96baf2db08d312678a6fe9fcac924450	d__Bacteria	p__Pseudomonadota	c__AlphaPseudomonadota	o__Rhizobiales	f__Xanthobacteraceae	g__Bradyrhizobium	s__Bradyrhizobium_unclassified	0	0	35	27		51	37	0	0		0	0	0	0		0	0	0	0		37	56	37	38		0	0	0	0		0	0	0	0		44	39	59	0		36	0
168e64c30731c4f65176aa5fa708677a	d__Bacteria	p__Chloroflexi	c__Chloroflexia	o__Chloroflexales	f__Roseiflexaceae	g__Kouleothrix	s__uncultured_Kouleothrix_sp.	17	18	33	44		15	12	11	11		0	19	7	18		17	0	0	0		0	7	0	12		18	21	13	0		39	23	14	33		16	0	24	17		0	39
57706102a8ecc3df45ed73b54fa87186	d__Bacteria	p__Armatimonadetes	c__Armatimonadetes_unclassified	o__Armatimonadetes_unclassified	f__Armatimonadetes_unclassified	g__Armatimonadetes_unclassified	s__Armatimonadetes_unclassified	9	12	3	7		12	13	16	19		28	21	6	14		27	28	24	38		0	0	4	0		18	22	24	23		18	16	0	13		0	6	8	10		36	35
90e9078ce1540a0afafc99eb11ac6b1f	d__Bacteria	p__Armatimonadetes	c__Armatimonadetes_unclassified	o__Armatimonadetes_unclassified	f__Armatimonadetes_unclassified	g__Armatimonadetes_unclassified	s__Armatimonadetes_unclassified	21	31	0	20		9	34	29	40		0	0	0	0		16	0	16	11		18	11	32	15		0	0	0	0		35	28	0	24		25	14	0	16		28	23
68703ef44fd4bfabcd85b22acb42943a	d__Bacteria	p__Pseudomonadota	c__GammaPseudomonadota	o__BetaPseudomonadotales	f__SC-I-84	g__SC-I-84_unclassified	s__SC-I-84_unclassified	15	0	17	27		16	17	8	11		9	11	0	18		24	24	28	16		22	19	11	20		9	13	16	19		14	19	0	19		15	17	20	20		31	8
61f5f7dd3c48ca57069f30a0423f3fe8	d__Bacteria	p__Planctomycetes	c__Phycisphaerae	o__Tepidisphaerales	f__WD2101_soil_group	g__WD2101_soil_group_unclassified	s__WD2101_soil_group_unclassified	28	25	19	17		24	23	21	23		0	0	0	0		0	0	7	0		38	12	29	32		0	0	0	0		38	21	42	15		27	16	11	35		0	0
99a3c0fc4661cf5651ad92d4b37021df	d__Bacteria	p__Pseudomonadota	c__GammaPseudomonadota	o__Steroidobacterales	f__Woeseiaceae	g__JTB255_marine_benthic_group	s__JTB255_marine_benthic_group_unclassified	0	21	5	6		21	17	13	37		19	17	5	25		11	10	23	14		8	0	25	7		16	10	14	18		12	17	8	21		15	7	12	16		9	40
7a02fdd77c7d067e3531ffbeb1c91db5	d__Bacteria	p__Actinomycetota	c__Acidimicrobiia	o__Microtrichales	f__Iamiaceae	g__Iamia	s__Iamia_unclassified	18	17	0	0		23	18	0	15		16	18	38	22		18	0	11	0		5	13	36	11		17	0	26	0		21	40	22	35		0	16	10	10		23	15
6e8cde627b34f6fc458d681912e24b41	d__Bacteria	p__Cyanobacteria	c__Oxyphotobacteria	o__Oxyphotobacteria_Incertae_Sedis	f__Unknown_Family	g__Leptolyngbya_EcFYyyy-00	s__Leptolyngbya_EcFYyyy-00_unclassified	0	0	0	0		0	13	59	0		0	0	0	9		0	14	0	0		0	0	0	0		24	48	58	71		15	15	0	11		0	0	0	10		67	50
861123ce271e0e6adc0587dcfb62d030	d__Bacteria	p__Pseudomonadota	c__GammaPseudomonadota	o__BetaPseudomonadotales	f__Burkholderiaceae	g__Cupriavidus	s__Cupriavidus_unclassified	19	11	4	0		0	499	9	21		51	16	11	23		0	0	0	0		0	8	0	0		0	0	0	7		0	0	0	0		12	7	0	7		0	0
6250afb32a63654b4f7e1af6e020d953	d__Bacteria	p__Entotheonellaeota	c__Entotheonellia	o__Entotheonellales	f__Entotheonellaceae	g__Entotheonellaceae_unclassified	s__Entotheonellaceae_unclassified	0	0	19	0		0	0	0	22		37	27	0	30		19	0	28	32		0	0	0	20		40	16	17	0		0	0	0	21		0	11	0	0		23	0
192a18f382407940ac115db3fb08ddd1	d__Bacteria	p__Chloroflexi	c__Gitt-GS-136	o__Gitt-GS-136_unclassified	f__Gitt-GS-136_unclassified	g__Gitt-GS-136_unclassified	s__Gitt-GS-136_unclassified	42	21	14	9		0	10	39	98		13	0	0	16		10	13	30	23		0	9	0	19		8	0	0	0		5	8	0	6		0	0	0	7		7	0
b71f6b18a441e0cc84b5305495220046	d__Bacteria	p__Actinomycetota	c__Actinomycetota	o__Actinomycetota _unclassified	f__Actinomycetota _unclassified	g__Actinomycetota _unclassified	s__Actinomycetota _unclassified	32	11	35	29		17	23	0	0		0	0	0	0		0	0	0	0		42	66	13	59		0	0	0	0		0	0	0	0		27	25	0	15		0	0
f938a19cfc79d32c12b067f8afc79c91	d__Bacteria	p__Actinomycetota	c__Actinomycetota	o__Actinomycetota _unclassified	f__Actinomycetota _unclassified	g__Actinomycetota _unclassified	s__Actinomycetota _unclassified	10	0	12	9		14	0	11	0		35	40	0	27		17	21	28	33		0	0	0	0		32	51	37	35		11	0	0	16		0	0	0	0		30	32
8dc5278643675d8a4fb54abcdd84f9b1	d__Bacteria	p__Gemmatimonadetes	c__Gemmatimonadetes	o__Gemmatimonadales	f__Gemmatimonadaceae	g__Gemmatimonas	s__uncultured_Gemmatimonas_sp.	16	0	115	79		31	29	0	20		0	0	0	0		0	0	0	0		21	26	58	42		0	0	0	0		23	0	0	15		32	18	24	53		0	0
b34f2508766200d6cdeebba837c431a7	d__Bacteria	p__Rokubacteria	c__NC10	o__Rokubacteriales	f__Rokubacteriales_unclassified	g__Rokubacteriales_unclassified	s__Rokubacteriales_unclassified	0	0	0	0		0	0	0	0		36	44	24	25		26	24	18	36		0	0	0	0		29	29	41	51		16	27	0	25		0	0	0	0		55	27
f523d6e8fa5ffc456c15f048066a5e29	d__Bacteria	p__Rokubacteria	c__NC10	o__Rokubacteriales	f__Rokubacteriales_unclassified	g__Rokubacteriales_unclassified	s__Rokubacteriales_unclassified	23	0	8	0		0	0	0	0		41	37	0	42		25	22	18	18		0	0	0	0		17	39	11	41		13	34	0	25		0	0	0	0		19	21
a8611e54f3fc7fc073f8e1a1613bd563	d__Bacteria	p__Actinomycetota	c__Thermoleophilia	o__Solirubrobacterales	f__67-14	g__67-14_unclassified	s__67-14_unclassified	15	12	0	0		15	43	20	23		0	11	0	12		14	27	13	20		11	0	10	0		18	13	13	12		19	11	0	26		19	28	10	13		21	14
b291a56a3e21a6c4a165a01821c1fa0e	d__Bacteria	p__Pseudomonadota	c__AlphaPseudomonadota	o__Sphingomonadales	f__Sphingomonadaceae	g__Sphingomonas	s__uncultured_Sphingomonas_sp.	0	0	0	0		0	19	0	0		0	0	0	0		105	170	122	143		0	0	0	0		0	0	0	0		0	0	0	0		11	0	0	0		0	21
8f951b265e7576f4896187ae339075e7	d__Bacteria	p__Acidobacteria	c__Subgroup_6	o__Subgroup_6_unclassified	f__Subgroup_6_unclassified	g__Subgroup_6_unclassified	s__Subgroup_6_unclassified	0	38	0	0		33	28	46	45		0	0	0	0		0	28	0	0		42	26	37	16		0	0	0	0		29	21	0	0		20	0	35	34		0	26
c6ca2bb2de61d5820df51a468508d4c0	d__Bacteria	p__Gemmatimonadetes	c__Gemmatimonadetes	o__Gemmatimonadales	f__Gemmatimonadaceae	g__Gemmatimonas	s__uncultured_Gemmatimonas_sp.	18	29	7	13		28	46	22	21		0	0	0	14		0	0	6	7		25	14	38	21		0	0	6	0		30	18	0	21		16	24	19	24		11	11
cc93f949c4d0affa26ee5a0fe43baf44	d__Bacteria	p__Actinomycetota	c__Thermoleophilia	o__Gaiellales	f__Gaiellales_unclassified	g__Gaiellales_unclassified	s__Gaiellales_unclassified	15	14	0	0		8	19	19	17		0	7	0	7		12	14	16	0		14	19	17	15		13	10	20	12		20	28	40	46		17	17	10	14		11	13
1e6b8e5750be852dc07b6cd5d1b07e88	d__Bacteria	p__Rokubacteria	c__NC10	o__Rokubacteriales	f__Rokubacteriales_unclassified	g__Rokubacteriales_unclassified	s__Rokubacteriales_unclassified	0	26	14	17		28	22	36	27		0	0	0	0		0	0	0	0		21	17	48	26		0	0	31	12		17	67	0	0		0	8	0	9		26	0
98e1dd003eb067121ad51f26e07355d9	d__Bacteria	p__Chloroflexi	c__Ktedonobacteria	o__C0119	f__C0119_unclassified	g__C0119_unclassified	s__C0119_unclassified	0	22	0	0		50	38	25	39		0	0	0	0		0	0	0	0		0	0	0	25		0	0	0	8		32	21	15	31		48	32	12	53		24	17
a25d23089d37d321854c0a4476695b04	d__Bacteria	p__Acidobacteria	c__Subgroup_6	o__Subgroup_6_unclassified	f__Subgroup_6_unclassified	g__Subgroup_6_unclassified	s__Subgroup_6_unclassified	0	0	0	0		0	35	0	0		66	29	0	0		33	29	33	20		0	0	0	0		56	51	51	66		0	0	0	0		0	0	49	44		79	0
cc71670af0475bd229a7fe836d8ed059	d__Bacteria	p__Bacillota	c__Bacilli	o__Bacillales	f__Paenibacillaceae	g__Paenibacillus	s__Paenibacillus_sp._MME2_T3	0	0	9	16		10	17	21	0		22	11	24	0		29	22	24	0		26	0	29	20		15	24	25	21		16	10	0	17		22	19	25	24		18	0
a06474ee20776c12af05a4dfc0cea9b6	d__Bacteria	p__Verrucomicrobia	c__Verrucomicrobiae	o__Chthoniobacterales	f__Chthoniobacteraceae	g__Candidatus_Udaeobacter	s__Candidatus_Udaeobacter_unclassified	0	0	47	34		0	0	0	0		0	19	0	28		0	0	0	0		0	52	0	34		21	24	21	0		0	0	0	0		32	19	39	0		31	38
8078e23d0edcec81423277b465b6a63a	d__Bacteria	p__Planctomycetes	c__Planctomycetacia	o__Gemmatales	f__Gemmataceae	g__Gemmataceae_unclassified	s__Gemmataceae_unclassified	0	9	0	0		7	0	37	0		39	68	30	19		21	24	13	32		0	0	0	0		32	40	51	68		15	0	0	16		0	0	0	0		21	24
a35fc891879832922c0561cd87317886	d__Bacteria	p__Acidobacteria	c__Subgroup_6	o__Subgroup_6_unclassified	f__Subgroup_6_unclassified	g__Subgroup_6_unclassified	s__Subgroup_6_unclassified	0	0	0	0		29	33	0	52		33	31	0	19		57	27	23	51		18	0	19	33		0	19	37	33		23	0	0	0		0	0	18	48		30	0
d78a56c765784a72cb996106bcdef283	d__Bacteria	p__Pseudomonadota	c__DeltaPseudomonadota	o__Myxococcales	f__Haliangiaceae	g__Haliangium	s__Haliangium_unclassified	0	0	0	18		23	28	26	12		21	24	23	14		11	9	11	18		26	14	30	13		19	0	13	19		15	13	0	20		10	0	0	13		23	0
a1b7516c10b052dd4ccb87098f1f013a	d__Bacteria	p__Chloroflexi	c__KD4-96	o__KD4-96_unclassified	f__KD4-96_unclassified	g__KD4-96_unclassified	s__KD4-96_unclassified	9	0	0	46		13	17	11	15		18	24	12	22		19	9	11	14		16	44	11	28		20	15	22	22		9	9	0	7		11	0	13	30		28	14
d73835da51464de444e732fe62aec643	d__Bacteria	p__Bacillota	c__Bacilli	o__Bacillales	f__Bacillaceae	g__Bacillus	s__Bacillus_sp._NJ-82	21	13	14	20		14	7	14	7		11	24	0	10		28	20	10	29		11	0	11	13		13	10	14	15		11	7	15	21		115	5	14	34		13	9
49556c9eaf3994438282409e6e1e0ec1	d__Bacteria	p__Chloroflexi	c__Anaerolineae	o__RBG-13-54-9	f__RBG-13-54-9_unclassified	g__RBG-13-54-9_unclassified	s__RBG-13-54-9_unclassified	10	6	9	11		26	19	16	14		6	4	0	0		8	9	9	0		15	12	13	30		14	12	21	18		23	15	13	33		11	7	21	18		35	31
359db4f638bd04eaa5efcba63f70f82a	d__Bacteria	p__Gemmatimonadetes	c__Gemmatimonadetes	o__Gemmatimonadales	f__Gemmatimonadaceae	g__Gemmatimonadaceae_unclassified	s__Gemmatimonadaceae_unclassified	0	0	0	0		30	63	0	15		0	0	0	0		0	0	0	0		0	0	19	15		0	0	0	0		58	36	41	63		50	19	32	58		0	41
e65501c3a8cebb467df2fd2f5009ab66	d__Bacteria	p__Acidobacteria	c__Blastocatellia_(Subgroup_4)	o__11-24	f__11-24_unclassified	g__11-24_unclassified	s__11-24_unclassified	27	22	11	0		24	33	36	16		0	0	0	0		0	0	0	0		16	13	32	27		0	0	0	0		10	32	29	31		21	28	20	28		13	16
22f4fff715f87667d72832f8afafdb50	d__Bacteria	p__Acidobacteria	c__Subgroup_17	o__Subgroup_17_unclassified	f__Subgroup_17_unclassified	g__Subgroup_17_unclassified	s__Subgroup_17_unclassified	23	0	0	9		15	16	0	49		0	0	0	0		0	18	0	11		0	0	32	0		0	0	11	0		30	36	23	31		11	0	0	9		46	58
06f249e121d0aa52f0a23d83a77224e5	d__Bacteria	p__Pseudomonadota	c__GammaPseudomonadota	o__BetaPseudomonadotales	f__TRA3-20	g__TRA3-20_unclassified	s__TRA3-20_unclassified	10	11	27	34		24	12	26	5		0	3	0	0		0	0	0	0		25	15	14	34		0	7	3	0		28	22	20	21		14	17	35	17		28	23
41233829a2112023d7275b3c53f6c365	d__Bacteria	p__Actinomycetota	c__Actinomycetota	o__Micromonosporales	f__Micromonosporaceae	g__Catellatospora	s__Catellatospora_unclassified	25	0	0	0		36	0	17	21		37	48	62	0		41	14	0	24		0	21	0	0		36	25	31	25		37	0	0	40		0	0	0	0		0	0
68551b050071602d0897a2c713e552f4	d__Bacteria	p__Planctomycetes	c__Planctomycetacia	o__Isosphaerales	f__Isosphaeraceae	g__Aquisphaera	s__Aquisphaera_unclassified	30	22	47	34		14	18	13	12		0	0	0	0		0	0	8	4		26	23	42	18		0	0	0	0		22	12	31	16		34	17	21	27		0	11
9537c82bd5af7e9872fedbb0cd2050f7	d__Bacteria	p__Actinomycetota	c__Thermoleophilia	o__Solirubrobacterales	f__Solirubrobacteraceae	g__Conexibacter	s__Conexibacter_unclassified	0	0	0	0		0	17	54	0		0	27	0	0		20	36	24	21		0	0	0	0		31	0	18	12		25	37	38	44		22	17	11	19		16	0
a66270de4d4e85f5931108e2803719f2	d__Bacteria	p__Nitrospirae	c__Nitrospira	o__Nitrospirales	f__Nitrospirales_unclassified	g__Nitrospirales_unclassified	s__Nitrospirales_unclassified	14	11	0	0		0	0	0	0		47	70	0	58		39	45	56	32		0	4	0	0		42	29	0	24		10	6	0	21		6	7	0	0		27	0
b1d3312bf5927cca05da6e2b3bceadf2	d__Bacteria	p__Chloroflexi	c__Chloroflexi_unclassified	o__Chloroflexi_unclassified	f__Chloroflexi_unclassified	g__Chloroflexi_unclassified	s__Chloroflexi_unclassified	0	3	0	0		0	0	0	0		58	39	33	71		27	15	35	29		0	0	0	0		37	38	30	49		18	25	0	10		0	0	0	0		18	30
f56154af6264a2748d29f01b4d7b6fe2	d__Bacteria	p__Planctomycetes	c__Planctomycetia	o__Planctomycetales	f__Planctomycetales_unclassified	g__Planctomycetales_unclassified	s__Planctomycetales_unclassified	0	0	53	41		0	27	0	42		0	0	0	0		27	0	0	34		39	0	48	41		0	23	32	0		34	0	0	0		0	0	0	45		27	0
29db1a3246f1579780ffb232941ff464	d__Bacteria	p__Acidobacteria	c__Subgroup_6	o__Subgroup_6_unclassified	f__Subgroup_6_unclassified	g__Subgroup_6_unclassified	s__Subgroup_6_unclassified	24	12	15	34		17	17	0	11		15	9	0	7		0	0	12	0		33	20	9	21		16	9	20	18		8	14	0	11		11	0	0	0		18	27
2d295cc8e1c55fc9008e18a4a9236b59	d__Bacteria	p__Pseudomonadota	c__AlphaPseudomonadota	o__Rhizobiales	f__KF-JG30-B3	g__KF-JG30-B3_unclassified	s__KF-JG30-B3_unclassified	14	0	0	18		21	21	14	17		24	8	4	18		3	4	14	0		15	0	17	7		20	16	15	17		19	40	18	38		22	21	0	10		11	23
75b05ce40688fbd49194c28cbe5575dc	d__Bacteria	p__Acidobacteria	c__Blastocatellia_(Subgroup_4)	o__11-24	f__11-24_unclassified	g__11-24_unclassified	s__11-24_unclassified	0	0	0	0		0	0	0	0		61	70	54	50		0	53	17	55		0	0	0	0		66	61	54	65		0	0	0	0		0	0	0	0		0	27
de86e1c98505aae3d29145710e1f9a59	d__Bacteria	p__Actinomycetota	c__Acidimicrobiia	o__IMCC26256	f__IMCC26256_unclassified	g__IMCC26256_unclassified	s__IMCC26256_unclassified	0	43	32	0		17	22	20	20		0	34	38	0		0	0	0	33		25	35	0	18		0	0	0	27		0	13	0	20		0	13	0	0		0	0
00e73ca1918ac8e260a5c093ed0ce546	d__Bacteria	p__Actinomycetota	c__Rubrobacteria	o__Rubrobacteria_unclassified	f__Rubrobacteria_unclassified	g__Rubrobacteria_unclassified	s__Rubrobacteria_unclassified	26	0	31	0		0	0	0	38		0	0	0	0		18	0	17	0		17	25	0	33		0	0	0	0		27	39	0	22		23	15	30	18		27	27
3e5732fc74c1e7205fad635705df2e56	d__Bacteria	p__Actinomycetota	c__MB-A2-108	o__MB-A2-108_unclassified	f__MB-A2-108_unclassified	g__MB-A2-108_unclassified	s__MB-A2-108_unclassified	0	28	0	17		23	24	0	18		17	22	0	19		16	16	24	21		0	0	22	0		23	34	37	25		0	21	0	20		0	0	0	0		22	32
6a9cf7963fe9027549115e60a092dfe1	d__Bacteria	p__Actinomycetota	c__Acidimicrobiia	o__Microtrichales	f__Microtrichales_unclassified	g__Microtrichales_unclassified	s__Microtrichales_unclassified	13	20	24	18		22	22	0	0		15	20	20	14		27	22	32	24		0	0	0	15		16	15	21	14		27	18	24	29		12	10	0	7		18	9
acc927cd6b25a231df8e8c4d83d82ac3	d__Bacteria	p__Acidobacteria	c__Subgroup_6	o__Subgroup_6_unclassified	f__Subgroup_6_unclassified	g__Subgroup_6_unclassified	s__Subgroup_6_unclassified	0	0	0	0		0	0	29	32		0	46	46	23		21	27	0	0		0	0	0	0		26	22	0	33		75	30	0	32		0	0	0	0		21	29
61744531f93afecb396f706945c1a68a	d__Bacteria	p__Bacillota	c__Bacilli	o__Bacillales	f__Bacillaceae	g__Falsibacillus	s__Falsibacillus_unclassified	0	0	0	0		35	30	47	38		0	0	0	0		22	17	0	17		14	0	0	15		12	0	14	0		16	18	15	21		45	14	37	29		18	16
daa6b608eabc42b5833f003421fd4a5a	d__Bacteria	p__Acidobacteria	c__Acidobacteriia	o__Acidobacteriales	f__Acidobacteriales_unclassified	g__Acidobacteriales_unclassified	s__Acidobacteriales_unclassified	17	27	29	27		22	33	31	24		0	0	0	0		0	0	0	0		21	16	33	21		0	0	0	0		18	9	28	21		29	19	24	37		0	11
e7eb4ed88f6b303fcfcc7ccec3293e9b	d__Bacteria	p__Pseudomonadota	c__AlphaPseudomonadota	o__Rhodospirillales	f__Acetobacteraceae	g__Granulibacter	s__uncultured_Granulibacter_sp.	0	0	0	0		16	30	26	10		0	0	0	0		24	21	20	17		0	0	0	15		16	13	0	0		24	27	0	40		18	16	32	25		23	14
65a51834e51b02bfe0fce41a0a56b7c9	d__Bacteria	p__Planctomycetes	c__Planctomycetacia	o__Planctomycetales	f__Planctomycetales_unclassified	g__Planctomycetales_unclassified	s__Planctomycetales_unclassified	16	27	19	45		32	6	0	0		14	14	37	10		15	14	22	7		24	29	11	14		0	0	0	0		34	11	0	10		28	12	11	21		9	18
eee802ef3f3f90e66dc2d3872a08bb1b	d__Bacteria	p__Pseudomonadota	c__AlphaPseudomonadota	o__Rhizobiales	f__Xanthobacteraceae	g__Pseudolabrys	s__uncultured_Pseudolabrys_sp.	0	32	38	25		25	31	0	33		0	0	0	0		0	0	0	0		34	23	30	37		0	0	0	0		30	27	0	23		26	27	23	53		0	15
0ff8813072dafd1ee6d4183cd9326ad3	d__Bacteria	p__Acidobacteria	c__Subgroup_6	o__Subgroup_6_unclassified	f__Subgroup_6_unclassified	g__Subgroup_6_unclassified	s__Subgroup_6_unclassified	0	0	0	0		0	0	0	48		23	0	33	0		9	0	0	0		0	0	0	0		50	48	24	50		22	58	0	40		0	0	0	0		18	42
c15362b8fd483f587f14b275e5a8af80	d__Bacteria	p__Actinomycetota	c__Thermoleophilia	o__Solirubrobacterales	f__Solirubrobacteraceae	g__Conexibacter	s__Conexibacter_unclassified	17	13	0	0		8	6	11	18		25	25	0	17		40	24	20	22		0	0	9	5		20	33	24	17		21	31	23	39		10	0	8	0		14	24
408661ffccf89a39b6777da697c4f17f	d__Bacteria	p__Acidobacteria	c__Blastocatellia_(Subgroup_4)	o__Pyrinomonadales	f__Pyrinomonadaceae	g__RB41	s__RB41_unclassified	20	21	0	36		43	32	0	29		0	0	0	0		0	0	0	0		41	20	41	55		0	0	0	0		30	25	0	10		29	26	26	17		28	34
1bbb301e6bcf4360aad1724954325bbc	d__Bacteria	p__Actinomycetota	c__Acidimicrobiia	o__IMCC26256	f__IMCC26256_unclassified	g__IMCC26256_unclassified	s__IMCC26256_unclassified	17	13	23	21		8	21	0	12		0	0	0	0		9	15	24	25		19	11	8	29		4	0	0	18		16	15	0	31		11	13	0	17		17	25
b6cf446f918dd4b73e6f127625a33f03	d__Bacteria	p__Pseudomonadota	c__GammaPseudomonadota	o__GammaPseudomonadota_Incertae_Sedis	f__Unknown_Family	g__Acidibacter	s__Acidibacter_unclassified	19	0	0	0		20	0	0	0		28	0	0	39		0	0	0	0		27	21	0	11		0	19	0	0		73	73	29	57		54	0	14	0		0	0
be2471562df0ec66c34691e2f63ab48c	d__Bacteria	p__Acidobacteria	c__Blastocatellia_(Subgroup_4)	o__DS-100	f__DS-100_unclassified	g__DS-100_unclassified	s__DS-100_unclassified	14	20	0	0		13	21	27	32		0	0	0	0		17	13	19	11		0	0	11	13		0	0	0	0		25	22	0	28		6	14	18	19		15	22
4f6757ce9c208bf63d7ad02d38267840	d__Bacteria	p__Planctomycetes	c__Planctomycetacia	o__Gemmatales	f__Gemmataceae	g__Gemmataceae_unclassified	s__Gemmataceae_unclassified	10	21	13	9		39	35	0	47		18	0	0	0		17	25	16	18		14	12	21	26		9	0	9	13		12	25	17	14		20	11	15	21		16	18
5a8fa7e34ad86bf6ba5a05cc7cc24a76	d__Bacteria	p__Actinomycetota	c__MB-A2-108	o__MB-A2-108_unclassified	f__MB-A2-108_unclassified	g__MB-A2-108_unclassified	s__MB-A2-108_unclassified	43	53	63	39		31	28	30	23		0	0	0	0		0	0	0	0		51	31	0	45		0	0	0	0		22	0	0	26		42	0	35	40		0	0
2eb5f2666b576a40447516fc465cc6a7	d__Bacteria	p__Acidobacteria	c__Subgroup_6	o__Subgroup_6_unclassified	f__Subgroup_6_unclassified	g__Subgroup_6_unclassified	s__Subgroup_6_unclassified	33	15	19	0		0	49	16	27		0	19	0	15		36	41	53	66		0	0	0	0		17	15	0	10		20	19	0	0		27	0	0	37		0	13
32afc8c28cfb10a1dc10a155aff014ca	d__Bacteria	p__Chloroflexi	c__Ktedonobacteria	o__C0119	f__C0119_unclassified	g__C0119_unclassified	s__C0119_unclassified	12	0	0	6		10	11	0	14		13	16	0	15		11	10	23	12		26	19	5	30		6	14	19	17		9	21	0	34		7	5	10	21		17	29
ebdac4f735fa99ad9baa1b5d5c93e4e5	d__Bacteria	p__Actinomycetota	c__Actinomycetota	o__Streptomycetales	f__Streptomycetaceae	g__Streptomyces	s__Streptomyces_ornatus	0	0	0	0		0	0	0	0		35	40	0	47		35	0	40	37		0	0	0	0		54	45	50	41		0	0	0	0		0	0	0	0		38	42
e569898ce33f0e46fff62f920de9feb3	d__Bacteria	p__Actinomycetota	c__Acidimicrobiia	o__Microtrichales	f__Microtrichales_unclassified	g__Microtrichales_unclassified	s__Microtrichales_unclassified	23	12	6	5		0	0	0	16		0	30	49	28		0	0	36	28		12	15	0	14		34	31	0	0		15	13	0	20		0	0	0	0		52	63
9be9d1b35c86bbf2374229105883d0da	d__Bacteria	p__Actinomycetota	c__Actinomycetota	o__Actinomycetota _unclassified	f__Actinomycetota _unclassified	g__Actinomycetota _unclassified	s__Actinomycetota _unclassified	0	10	0	13		0	0	0	0		0	0	0	0		135	128	164	121		21	8	0	19		0	0	0	0		0	0	0	0		0	0	0	0		0	0
9cf860c24f84258c8a74a4b0a86629bd	d__Bacteria	p__Pseudomonadota	c__GammaPseudomonadota	o__Xanthomonadales	f__Xanthomonadaceae	g__Xanthomonadaceae_unclassified	s__Xanthomonadaceae_unclassified	0	0	39	17		25	50	24	12		0	0	0	0		0	0	0	0		16	25	15	27		0	0	0	0		27	10	0	32		39	18	39	32		9	11
bdb3ea70a2e758a71c0769599168766b	d__Bacteria	p__Acidobacteria	c__Subgroup_6	o__Subgroup_6_unclassified	f__Subgroup_6_unclassified	g__Subgroup_6_unclassified	s__Subgroup_6_unclassified	12	0	0	9		21	49	28	32		0	0	0	0		0	0	0	0		16	0	40	7		0	0	0	0		46	34	39	20		31	19	29	31		14	18
9267da26ecfee79ad63be37569efb500	d__Bacteria	p__Actinomycetota	c__Actinomycetota	o__Propionibacteriales	f__Propionibacteriaceae	g__Microlunatus	s__uncultured_Microlunatus_sp.	0	0	0	0		0	0	0	0		78	78	0	48		37	53	25	41		0	0	0	0		40	87	87	46		0	0	0	0		0	0	0	0		15	0
0c1f733efa841a6fe81c3fd07e6d65c0	d__Bacteria	p__Planctomycetes	c__Planctomycetacia	o__Pirellulales	f__Pirellulaceae	g__Pirellula	s__Pirellula_unclassified	0	0	0	0		5	7	15	32		36	61	24	37		0	0	0	0		0	0	0	0		35	35	20	34		17	24	0	17		9	7	0	0		42	23
c99b0eaf45e9881670ca28028999e124	d__Bacteria	p__Chloroflexi	c__Ktedonobacteria	o__Ktedonobacterales	f__JG30-KF-AS9	g__JG30-KF-AS9_unclassified	s__JG30-KF-AS9_unclassified	20	33	31	34		13	37	20	14		0	0	0	0		11	0	47	7		23	13	11	20		0	0	0	0		24	0	12	20		52	62	29	28		0	5
234eeacaea98b1d8c7a2502092d281f9	d__Bacteria	p__Planctomycetes	c__Planctomycetacia	o__Pirellulales	f__Pirellulaceae	g__Pirellulaceae_unclassified	s__Pirellulaceae_unclassified	0	0	32	62		0	18	0	39		0	0	0	0		0	0	0	0		42	52	58	66		0	0	0	0		0	0	0	0		53	0	0	0		0	0
a2c85cad1e48b1583a6b8e9628aa832c	d__Bacteria	p__Acidobacteria	c__Acidobacteriia	o__Solibacterales	f__Solibacteraceae_(Subgroup_3)	g__Bryobacter	s__Bryobacter_unclassified	0	24	0	0		0	31	0	15		0	0	0	13		37	0	35	58		16	0	16	18		18	24	19	33		23	27	0	19		17	0	19	12		0	20
9261f243b04ce5a939e3ce0fcbe3500a	d__Bacteria	p__Pseudomonadota	c__DeltaPseudomonadota	o__Desulfarculales	f__Desulfarculaceae	g__Desulfarculaceae_unclassified	s__Desulfarculaceae_unclassified	0	0	0	0		8	0	23	23		34	33	14	33		31	24	25	21		0	0	0	0		25	20	11	16		17	23	0	20		0	0	0	0		31	18
1fefc93032c0ba77fc8ab0144a305dec	d__Bacteria	p__Verrucomicrobia	c__Verrucomicrobiae	o__Chthoniobacterales	f__Chthoniobacteraceae	g__Candidatus_Udaeobacter	s__Candidatus_Udaeobacter_unclassified	41	0	17	0		0	0	0	0		21	19	11	29		9	18	21	13		0	0	0	0		37	17	29	25		0	32	0	25		0	0	0	0		39	50
06f0943ea1d9707b707364c84908ab9f	d__Bacteria	p__Acidobacteria	c__Subgroup_6	o__Subgroup_6_unclassified	f__Subgroup_6_unclassified	g__Subgroup_6_unclassified	s__Subgroup_6_unclassified	0	0	0	0		0	0	0	0		83	75	35	62		18	16	19	20		0	0	0	0		89	58	69	91		0	0	0	0		0	0	0	0		7	23
f861d4c5d922244bd8f8128ca7359814	d__Bacteria	p__Chloroflexi	c__Chloroflexia	o__Chloroflexales	f__Roseiflexaceae	g__Roseiflexaceae_unclassified	s__Roseiflexaceae_unclassified	27	13	11	16		9	20	18	21		0	0	0	0		0	10	11	8		29	8	15	20		0	0	5	0		29	30	8	31		17	8	17	32		28	24
53dea13789525eb193a16be467c22c9b	d__Bacteria	p__Pseudomonadota	c__GammaPseudomonadota	o__BetaPseudomonadotales	f__Burkholderiaceae	g__Burkholderia-Caballeronia-Paraburkholderia	s__Burkholderia-Caballeronia-Paraburkholderia_unclassified	90	49	64	42		7	0	20	0		0	0	0	0		0	0	0	0		11	15	0	30		0	0	5	0		0	0	0	0		0	55	14	21		12	0
5605c37ef1bc777231fe603d15ec7687	d__Bacteria	p__Pseudomonadota	c__AlphaPseudomonadota	o__Sphingomonadales	f__Sphingomonadaceae	g__Ellin6055	s__Ellin6055_unclassified	0	0	0	0		0	0	0	0		77	33	0	87		35	0	46	34		0	0	0	0		49	61	58	64		0	0	0	0		0	0	0	0		0	45
71a2618d5307437a6569f7d2c6dd4add	d__Bacteria	p__Actinomycetota	c__Thermoleophilia	o__Solirubrobacterales	f__Solirubrobacteraceae	g__Solirubrobacter	s__Solirubrobacter_unclassified	0	0	0	0		0	0	0	0		0	76	87	0		47	0	29	44		0	0	0	0		60	75	113	63		0	0	0	0		0	0	0	0		0	58
c2019444afe33548ffad327028b18ce3	d__Bacteria	p__Chloroflexi	c__Ktedonobacteria	o__C0119	f__C0119_unclassified	g__C0119_unclassified	s__C0119_unclassified	27	15	36	60		20	22	0	11		0	0	0	0		0	0	0	0		56	62	10	51		0	0	0	0		7	4	0	0		30	20	25	38		10	0
65dfd76e7b5acf72a327045a9b57891c	d__Bacteria	p__Actinomycetota	c__Actinomycetota	o__Propionibacteriales	f__Nocardioidaceae	g__Nocardioides	s__Nocardioides_sp.	0	0	0	0		0	36	23	38		0	0	0	0		68	85	18	129		0	0	15	0		0	0	19	15		0	0	0	0		0	0	0	0		24	0
57d3c3d41e7015354474404c39be1ded	d__Bacteria	p__Planctomycetes	c__Planctomycetacia	o__Pirellulales	f__Pirellulaceae	g__Pirellula	s__Pirellula_unclassified	23	22	11	24		26	0	25	0		34	34	23	0		54	0	0	21		28	19	0	17		34	26	31	40		0	0	0	0		0	0	22	0		0	0
5e91c08749688980ba118988c5e0b879	d__Bacteria	p__Pseudomonadota	c__GammaPseudomonadota	o__BetaPseudomonadotales	f__Nitrosomonadaceae	g__Ellin6067	s__Ellin6067_unclassified	0	0	0	0		60	0	0	0		32	0	16	0		68	56	0	0		0	0	0	35		0	0	45	0		34	0	0	68		0	0	0	0		36	21
260defe74a9363f16548ffdb72cca9bf	d__Bacteria	p__Actinomycetota	c__Thermoleophilia	o__Solirubrobacterales	f__67-14	g__67-14_unclassified	s__67-14_unclassified	23	9	17	6		9	12	17	13		7	15	0	0		20	18	22	23		15	33	19	21		0	10	8	4		9	15	0	3		8	8	15	18		7	7
772bbb5e9831e0d01a4543e67650e652	d__Bacteria	p__Gemmatimonadetes	c__Gemmatimonadetes	o__Gemmatimonadales	f__Gemmatimonadaceae	g__Gemmatimonadaceae_unclassified	s__Gemmatimonadaceae_unclassified	22	22	16	12		20	32	18	41		0	0	0	11		0	3	15	3		18	13	45	0		0	0	0	14		32	21	14	12		14	5	0	22		18	18
a780534db3f261431dd2c5b197f7f632	d__Bacteria	p__Chloroflexi	c__Dehalococcoidia	o__S085	f__S085_unclassified	g__S085_unclassified	s__S085_unclassified	11	0	0	6		0	15	13	15		22	33	41	17		36	19	25	36		0	8	0	9		37	33	48	40		12	18	0	26		0	0	0	0		8	0
f520daa2dfc922b079718175e270ad8a	d__Bacteria	p__Chloroflexi	c__KD4-96	o__KD4-96_unclassified	f__KD4-96_unclassified	g__KD4-96_unclassified	s__KD4-96_unclassified	20	21	14	10		32	22	14	27		11	10	0	0		9	0	15	24		15	17	12	26		0	0	0	5		16	24	0	13		22	15	0	21		6	15
24163a3991f13bbf1b6af33c5ffb8b65	d__Bacteria	p__Pseudomonadota	c__GammaPseudomonadota	o__BetaPseudomonadotales	f__SC-I-84	g__SC-I-84_unclassified	s__SC-I-84_unclassified	18	26	11	0		22	16	28	35		0	0	0	0		0	0	10	0		23	15	47	35		0	0	0	0		38	19	19	30		16	28	17	35		20	6
26d1aa4bb855290e07bcfc61e386e731	d__Bacteria	p__Actinomycetota	c__Thermoleophilia	o__Gaiellales	f__Gaiellales_unclassified	g__Gaiellales_unclassified	s__Gaiellales_unclassified	42	50	62	66		0	0	0	0		0	0	0	0		0	0	0	0		38	57	30	34		0	0	0	0		14	0	0	12		21	39	38	28		0	0
2edb6334ca43ab10220cbc48c5add429	d__Bacteria	p__Gemmatimonadetes	c__Gemmatimonadetes_unclassified	o__Gemmatimonadetes_unclassified	f__Gemmatimonadetes_unclassified	g__Gemmatimonadetes_unclassified	s__Gemmatimonadetes_unclassified	5	8	0	10		37	26	9	24		0	0	0	0		4	0	0	0		15	12	31	11		4	2	0	2		43	50	14	39		32	28	53	32		9	10
424b596b052b5d4d8a757705907ec2c4	d__Bacteria	p__Actinomycetota	c__Thermoleophilia	o__Solirubrobacterales	f__67-14	g__67-14_unclassified	s__67-14_unclassified	0	0	35	22		19	20	39	44		0	10	0	0		0	0	0	0		48	47	46	32		0	0	0	0		0	0	0	0		17	31	0	34		0	0
058e215903c98bee39f3dc94c7b9d5d1	d__Bacteria	p__Actinomycetota	c__Thermoleophilia	o__Solirubrobacterales	f__Solirubrobacteraceae	g__Solirubrobacter	s__uncultured_Solirubrobacter_sp.	7	0	0	0		13	0	0	0		28	28	0	25		41	26	17	30		9	0	10	0		51	39	51	43		12	0	0	24		12	0	20	0		15	8
30a55a0c2b8a7d615cc49aaa604609ac	d__Bacteria	p__Pseudomonadota	c__GammaPseudomonadota	o__BetaPseudomonadotales	f__Burkholderiaceae	g__Massilia	s__Massilia_unclassified	0	0	0	0		0	0	54	0		0	27	0	31		0	24	26	0		0	0	0	0		46	29	27	30		0	84	0	72		0	0	0	0		46	46
33e98162da795062bfd729d8540f1f6b	d__Bacteria	p__Acidobacteria	c__Acidobacteria_unclassified	o__Acidobacteria_unclassified	f__Acidobacteria_unclassified	g__Acidobacteria_unclassified	s__Acidobacteria_unclassified	32	40	105	73		31	25	0	5		0	0	0	0		0	0	16	0		31	11	10	15		0	0	0	0		9	0	0	11		44	35	10	33		0	15
769d22f7e1936c7143ad1296fdcba971	d__Bacteria	p__Pseudomonadota	c__GammaPseudomonadota	o__BetaPseudomonadotales	f__TRA3-20	g__TRA3-20_unclassified	s__TRA3-20_unclassified	34	39	42	23		32	31	22	0		0	0	0	0		0	0	9	0		35	15	17	25		0	0	0	0		17	21	0	18		23	0	45	18		32	13
ccda651801a3f184ea241d770a44c70c	d__Bacteria	p__Actinomycetota	c__Thermoleophilia	o__Gaiellales	f__Gaiellales_unclassified	g__Gaiellales_unclassified	s__Gaiellales_unclassified	25	0	27	30		17	27	22	30		0	0	0	6		0	0	0	0		29	27	30	13		0	0	0	0		23	8	14	13		20	23	35	34		12	10
e452c14c2f0a4c951d1b85633e5ba2a9	d__Bacteria	p__Actinomycetota	c__Acidimicrobiia	o__IMCC26256	f__IMCC26256_unclassified	g__IMCC26256_unclassified	s__IMCC26256_unclassified	41	45	27	25		27	29	42	23		0	0	0	0		0	0	0	0		17	36	45	27		0	0	0	0		0	22	37	10		23	26	14	34		0	22
6b19046af967ab2c660e84bab1beb0e1	d__Bacteria	p__Actinomycetota	c__Thermoleophilia	o__Solirubrobacterales	f__Solirubrobacteraceae	g__Conexibacter	s__Conexibacter_unclassified	0	0	35	0		37	0	0	0		0	0	0	0		16	45	39	21		0	49	26	0		0	40	31	19		0	13	0	25		35	15	39	0		22	0
754cde8e37519fa90d455c14e227a5c0	d__Bacteria	p__Pseudomonadota	c__GammaPseudomonadota	o__Xanthomonadales	f__Xanthomonadaceae	g__Lysobacter	s__Lysobacter_sp.	0	0	0	0		0	21	0	0		55	27	0	46		15	26	58	37		0	0	11	0		21	47	0	21		0	0	0	74		0	109	0	47		0	0
03af51e75c7ee46771685036b7c12f28	d__Bacteria	p__Pseudomonadota	c__GammaPseudomonadota	o__Xanthomonadales	f__Xanthomonadaceae	g__Xanthomonadaceae_unclassified	s__Xanthomonadaceae_unclassified	13	17	113	157		0	0	0	0		0	0	0	0		0	0	0	0		18	18	13	23		0	0	0	0		0	0	0	0		22	17	0	7		0	4
fad3ccccd82fba631b55f0d4635e0cbc	d__Bacteria	p__Actinomycetota	c__Acidimicrobiia	o__Microtrichales	f__Ilumatobacteraceae	g__Ilumatobacteraceae_unclassified	s__Ilumatobacteraceae_unclassified	11	14	16	21		15	9	32	23		14	10	0	13		10	0	0	8		16	18	12	28		13	12	26	23		8	10	0	11		18	5	8	9		22	20
2b08d7872862681e48c3ec394afd793e	d__Bacteria	p__Chloroflexi	c__Ktedonobacteria	o__Ktedonobacterales	f__JG30-KF-AS9	g__JG30-KF-AS9_unclassified	s__JG30-KF-AS9_unclassified	22	19	22	22		9	7	11	14		0	0	0	0		0	0	0	0		25	32	27	24		0	0	0	0		15	0	22	0		8	24	7	16		11	10
34a4d1fda3a5b0e525a9460f0c1ad9f4	d__Bacteria	p__Actinomycetota	c__Actinomycetota	o__Actinomycetota _unclassified	f__Actinomycetota _unclassified	g__Actinomycetota _unclassified	s__Actinomycetota _unclassified	25	0	62	100		0	15	0	0		0	0	0	0		0	0	0	0		48	23	0	45		20	19	21	14		0	0	0	0		39	55	0	0		9	18
f9a20c569c8fa95d829a35aab4eb3ded	d__Bacteria	p__Chloroflexi	c__Chloroflexia	o__Thermomicrobiales	f__JG30-KF-CM45	g__JG30-KF-CM45_unclassified	s__JG30-KF-CM45_unclassified	24	58	25	0		25	30	12	14		0	0	0	0		0	0	0	0		30	19	35	27		0	0	0	0		24	13	0	13		24	27	8	22		5	0
c9c595926c516571f74e14b7d77a15b2	d__Bacteria	p__Rokubacteria	c__NC10	o__Rokubacteriales	f__Rokubacteriales_unclassified	g__Rokubacteriales_unclassified	s__Rokubacteriales_unclassified	50	59	0	0		36	0	0	0		31	0	0	0		0	0	0	0		38	32	63	0		0	0	0	0		0	34	0	0		0	0	0	30		30	41
22a1b6a5ad2e566e3b488f0f853f12f3	d__Bacteria	p__Pseudomonadota	c__AlphaPseudomonadota	o__Rhizobiales	f__Xanthobacteraceae	g__Pseudolabrys	s__Pseudolabrys_unclassified	30	0	0	0		19	21	0	0		21	26	0	14		25	0	15	18		0	18	16	22		0	27	33	15		17	21	0	21		23	37	17	25		0	12
be8f1d5d35e052da2459f7a600223c19	d__Bacteria	p__Bacteroidota	c__Bacteroidia	o__Chitinophagales	f__Chitinophagaceae	g__Flavitalea	s__Flavitalea_unclassified	13	11	0	0		0	23	24	17		11	0	0	22		0	14	0	18		13	13	25	9		19	21	9	14		43	13	22	36		0	18	21	0		33	27
22ca02f855a485741999251a883867d0	d__Bacteria	p__Rokubacteria	c__NC10	o__Rokubacteriales	f__Rokubacteriales_unclassified	g__Rokubacteriales_unclassified	s__Rokubacteriales_unclassified	0	0	0	0		0	0	0	0		50	56	0	50		0	0	0	0		0	0	0	0		0	0	0	39		0	43	0	46		0	0	0	0		67	50
b94769eb72718a0c512ade94384e3902	d__Bacteria	p__Pseudomonadota	c__GammaPseudomonadota	o__Xanthomonadales	f__Xanthomonadaceae	g__Arenimonas	s__Arenimonas_unclassified	0	0	11	12		18	10	14	24		14	9	4	20		18	3	5	0		20	13	14	8		0	0	0	0		45	28	15	28		15	16	21	18		20	32
41b6e77c4764e50875e83902f22670f1	d__Bacteria	p__Actinomycetota	c__Thermoleophilia	o__Solirubrobacterales	f__67-14	g__67-14_unclassified	s__67-14_unclassified	6	0	13	0		14	36	30	13		0	3	0	3		15	19	4	23		5	12	0	16		11	17	14	9		18	16	0	21		23	16	41	14		13	13
ca3429ecc56580a91a143253d556e498	d__Bacteria	p__Actinomycetota	c__Thermoleophilia	o__Solirubrobacterales	f__Solirubrobacteraceae	g__Solirubrobacter	s__Solirubrobacter_unclassified	28	24	32	27		0	0	0	0		0	33	0	0		52	50	0	64		0	45	0	39		0	0	0	0		0	29	0	0		0	0	0	0		17	0
5a9ca01e6ead962f83f56b3a2dd5c28f	d__Bacteria	p__Actinomycetota	c__Actinomycetota	o__Streptomycetales	f__Streptomycetaceae	g__Streptomyces	s__Streptomyces_sp._A-225	0	0	0	0		14	11	0	17		19	41	14	51		12	0	10	11		0	0	14	12		14	34	20	18		20	19	0	32		23	14	10	14		22	9
60bb3b5c34a603332367ead75f095a0f	d__Bacteria	p__Pseudomonadota	c__AlphaPseudomonadota	o__Caulobacterales	f__Caulobacteraceae	g__Caulobacter	s__Caulobacter_sp._THG-DN8.6	15	26	0	0		23	23	19	0		22	9	0	17		0	18	20	0		0	0	29	18		17	17	28	16		25	26	0	30		0	0	0	29		31	0
4038d85a71ef88318046ce09f41ff2ca	d__Bacteria	p__Acidobacteria	c__Thermoanaerobaculia	o__Thermoanaerobaculales	f__Thermoanaerobaculaceae	g__Subgroup_10	s__Subgroup_10_unclassified	25	0	0	0		0	0	0	0		31	20	0	25		14	0	0	0		0	0	14	0		22	20	30	32		0	27	0	35		0	0	0	0		14	22
46b458e0ab5913f1e8907952a566c3f0	d__Bacteria	p__Actinomycetota	c__Thermoleophilia	o__Gaiellales	f__Gaiellales_unclassified	g__Gaiellales_unclassified	s__Gaiellales_unclassified	9	0	0	43		37	24	37	27		0	0	0	0		0	0	0	0		51	43	39	27		0	0	0	0		10	0	28	12		25	47	76	63		0	0
e1b7a1b43aa0f1bfc03a9527ef50a6d9	d__Bacteria	p__Actinomycetota	c__Thermoleophilia	o__Gaiellales	f__Gaiellales_unclassified	g__Gaiellales_unclassified	s__Gaiellales_unclassified	13	25	0	11		20	21	24	30		0	0	0	0		0	0	0	0		16	20	31	13		0	0	12	0		31	45	23	23		17	15	27	33		0	9
e48b25c319d03ac3e840d174fee5ee7a	d__Bacteria	p__Planctomycetes	c__Planctomycetacia	o__Planctomycetales	f__Rubinisphaeraceae	g__SH-PL14	s__SH-PL14_unclassified	24	23	15	21		22	21	24	22		0	0	0	0		16	0	28	12		10	20	17	19		0	0	23	30		21	18	0	18		6	2	0	14		24	0
fca051be0d07f786325cf5e1acf6e0ef	d__Bacteria	p__Acidobacteria	c__Subgroup_6	o__Subgroup_6_unclassified	f__Subgroup_6_unclassified	g__Subgroup_6_unclassified	s__Subgroup_6_unclassified	44	0	0	0		75	34	0	20		0	0	0	0		0	0	0	0		62	0	35	46		0	0	0	0		20	0	33	0		26	32	33	48		0	0
08684b5b2e38de9e0b41b9be634378c0	d__Bacteria	p__Pseudomonadota	c__Pseudomonadota_unclassified	o__Pseudomonadota_unclassified	f__Pseudomonadota_unclassified	g__Pseudomonadota_unclassified	s__Pseudomonadota_unclassified	9	0	0	0		0	0	0	0		57	48	27	27		26	41	47	30		0	0	0	0		44	33	39	52		0	5	0	0		0	0	0	0		22	13
2a0c27a18f7caefb634119e2a7fc1047	d__Bacteria	p__Chloroflexi	c__Chloroflexi_unclassified	o__Chloroflexi_unclassified	f__Chloroflexi_unclassified	g__Chloroflexi_unclassified	s__Chloroflexi_unclassified	0	0	0	0		0	0	0	14		31	50	0	0		0	32	0	0		48	0	0	0		31	0	0	0		39	42	0	0		0	0	0	0		0	48
9990ca396c93cc72fc15aa41501717df	d__Bacteria	p__Cyanobacteria	c__Oxyphotobacteria	o__Nostocales	f__Nostocaceae	g__Desmonostoc_PCC-7422	s__Desmonostoc_PCC-7422_unclassified	5	0	10	27		33	13	0	9		7	14	0	13		21	9	15	15		16	27	22	32		11	8	16	12		25	17	0	37		19	15	17	11		0	10
1883762ea2378e81abdcad3dba25bfad	d__Bacteria	p__Pseudomonadota	c__DeltaPseudomonadota	o__Desulfarculales	f__Desulfarculaceae	g__Desulfarculaceae_unclassified	s__Desulfarculaceae_unclassified	0	24	23	25		32	32	0	0		16	0	0	0		0	0	14	0		42	0	42	50		0	0	0	14		29	16	0	0		18	0	20	28		0	28
1aa65748c88c1ace9538d63278dd9070	d__Bacteria	p__Planctomycetes	c__Phycisphaerae	o__Tepidisphaerales	f__WD2101_soil_group	g__WD2101_soil_group_unclassified	s__WD2101_soil_group_unclassified	0	0	0	0		0	0	0	0		35	29	20	31		26	0	37	24		0	0	0	0		42	39	44	46		40	0	0	28		0	0	0	0		0	35
4e007b5f5ffe45db4a0adff08957ad38	d__Bacteria	p__Acidobacteria	c__Blastocatellia_(Subgroup_4)	o__11-24	f__11-24_unclassified	g__11-24_unclassified	s__11-24_unclassified	0	0	0	0		0	16	0	95		0	0	0	0		0	0	44	22		0	22	20	23		0	0	0	0		28	36	0	14		0	32	0	33		0	0
70e16a7ccdcc636fb24ed4015779056b	d__Bacteria	p__Actinomycetota	c__Actinomycetota	o__Frankiales	f__Acidothermaceae	g__Acidothermus	s__Acidothermus_unclassified	69	47	0	0		35	37	0	0		0	0	0	0		0	0	0	0		0	0	29	19		0	0	0	13		15	0	0	35		44	0	0	0		0	10
5227a0d4d70016b0490ee2b61f89e6ed	d__Bacteria	p__Pseudomonadota	c__GammaPseudomonadota	o__BetaPseudomonadotales	f__SC-I-84	g__SC-I-84_unclassified	s__SC-I-84_unclassified	10	7	6	10		16	18	7	14		34	6	0	22		7	8	8	0		13	0	26	9		20	6	14	15		36	32	10	32		9	11	10	23		9	20
b8e7370be2d81e9e81581c16114eaa23	d__Bacteria	p__Actinomycetota	c__Actinomycetota	o__Actinomycetota _unclassified	f__Actinomycetota _unclassified	g__Actinomycetota _unclassified	s__Actinomycetota _unclassified	18	0	26	12		10	13	0	12		17	25	14	25		10	14	12	12		17	15	14	19		26	17	33	22		15	0	0	0		0	21	12	28		5	19
208bbab04abc029fa60c3e9cfb788156	d__Bacteria	p__Gemmatimonadetes	c__Gemmatimonadetes	o__Gemmatimonadales	f__Gemmatimonadaceae	g__Gemmatimonas	s__uncultured_Gemmatimonas_sp.	0	0	0	0		0	29	0	27		14	9	0	13		10	19	16	18		0	0	0	0		9	13	11	16		48	13	34	27		44	15	32	38		25	29
fd701c4787f67af9cc94e6fad83b3fbb	d__Bacteria	p__Bacillota	c__Bacilli	o__Bacillales	f__Bacillaceae	g__Bacillus	s__Bacillus_sp._Cd-7c	0	0	89	43		27	26	43	46		0	0	0	0		0	50	0	0		22	0	24	17		0	0	0	0		16	0	0	36		18	0	25	34		0	0
37c5d88cd9e652c8743fdfc7b82c4323	d__Bacteria	p__Acidobacteria	c__Subgroup_6	o__Subgroup_6_unclassified	f__Subgroup_6_unclassified	g__Subgroup_6_unclassified	s__Subgroup_6_unclassified	0	0	0	0		0	18	0	41		37	0	0	44		30	0	0	0		0	0	0	8		50	35	34	42		0	14	0	34		0	0	0	10		25	32
181f829e530e9fb0eb1e084e3859fcd3	d__Bacteria	p__Actinomycetota	c__Thermoleophilia	o__Gaiellales	f__Gaiellaceae	g__Gaiella	s__Gaiella_unclassified	52	0	62	45		0	0	0	0		0	42	0	0		0	0	0	0		46	0	43	0		0	0	0	0		0	0	0	0		34	27	0	34		0	0
ffb5ee2acc41ed03375dfbebe75581a0	d__Bacteria	p__Pseudomonadota	c__AlphaPseudomonadota	o__Sphingomonadales	f__Sphingomonadaceae	g__Porphyrobacter	s__Porphyrobacter_unclassified	35	23	58	34		0	39	0	12		0	0	0	0		11	9	0	15		23	42	0	39		0	0	0	0		0	14	0	0		50	84	0	23		0	12
37c67ef0528130ac7bca63fd827d844f	d__Bacteria	p__Actinomycetota	c__Actinomycetota	o__Actinomycetota _unclassified	f__Actinomycetota _unclassified	g__Actinomycetota _unclassified	s__Actinomycetota _unclassified	63	0	84	0		0	52	0	38		11	0	0	0		0	0	0	0		0	47	0	53		0	13	0	0		0	0	38	0		0	48	0	0		0	0
e7159f86bc42583270b3ff425676169a	d__Bacteria	p__Pseudomonadota	c__AlphaPseudomonadota	o__Elsterales	f__Elsterales_unclassified	g__Elsterales_unclassified	s__Elsterales_unclassified	0	0	79	0		0	44	27	25		0	0	0	0		0	0	0	0		41	83	0	0		0	0	0	0		24	15	0	14		33	38	0	0		0	13
97fd8d48cbc3677e49dd9d638c309134	d__Bacteria	p__Pseudomonadota	c__AlphaPseudomonadota	o__Sphingomonadales	f__Sphingomonadaceae	g__Sphingomonas	s__Sphingomonas_unclassified	0	0	0	0		43	91	0	57		0	0	0	0		0	0	43	0		0	0	0	58		0	0	0	0		27	0	0	0		31	0	0	41		0	36
aa76016d4c39a9b60e1762a4658b6fc1	d__Bacteria	p__Chloroflexi	c__Chloroflexia	o__Chloroflexales	f__Roseiflexaceae	g__Roseiflexaceae_unclassified	s__Roseiflexaceae_unclassified	0	0	0	0		0	0	0	0		33	25	0	37		20	21	35	28		28	24	0	17		0	0	14	22		39	26	0	0		0	0	48	0		33	29
cbc850c61749e643fb89a1c66afac804	d__Bacteria	p__Acidobacteria	c__Subgroup_17	o__Subgroup_17_unclassified	f__Subgroup_17_unclassified	g__Subgroup_17_unclassified	s__Subgroup_17_unclassified	27	0	0	0		22	41	35	31		0	17	0	0		9	0	0	0		7	0	32	23		0	0	0	0		20	21	10	0		22	0	0	12		13	27
4a3ca8cb1c81fb41823c48c8a04b068f	d__Bacteria	p__Pseudomonadota	c__AlphaPseudomonadota	o__Rhizobiales	f__Hyphomicrobiaceae	g__Pedomicrobium	s__Pedomicrobium_unclassified	0	18	0	0		0	11	0	0		31	55	19	26		31	0	19	33		0	0	14	0		36	42	46	35		0	17	0	22		0	0	0	0		20	0
6c7903eddaac3d8a66203f677de33430	d__Bacteria	p__Pseudomonadota	c__AlphaPseudomonadota	o__Reyranellales	f__Reyranellaceae	g__Reyranella	s__Reyranella_unclassified	24	22	32	29		21	33	0	7		0	0	0	0		0	0	7	0		25	20	14	22		0	0	0	0		16	14	33	10		41	44	23	23		0	13
12dc71de6931f4e8c6de0538ec011e49	d__Bacteria	p__Pseudomonadota	c__AlphaPseudomonadota	o__Elsterales	f__Elsterales_unclassified	g__Elsterales_unclassified	s__Elsterales_unclassified	15	17	18	0		20	49	0	20		0	0	0	0		0	0	9	11		15	0	8	26		0	0	0	0		11	18	18	10		49	39	14	20		30	13
4bf03fa8fb8cd66f79240593a6defce9	d__Bacteria	p__Actinomycetota	c__Actinomycetota	o__Micrococcales	f__Micrococcaceae	g__Paenarthrobacter	s__Paenarthrobacter_unclassified	13	15	13	0		8	13	27	19		14	19	13	18		8	13	5	20		13	18	14	15		12	8	9	0		28	14	9	27		30	13	32	20		8	15
4ff69bd25da2c54e02c837289c067fb4	d__Bacteria	p__Pseudomonadota	c__AlphaPseudomonadota	o__Reyranellales	f__Reyranellaceae	g__Reyranella	s__Reyranella_unclassified	0	0	28	0		0	15	0	0		0	24	0	28		22	0	0	0		19	24	24	32		23	43	23	34		0	20	0	16		0	0	0	21		28	33
ec7c9f954cd5c330dccd20295e16900d	d__Bacteria	p__Actinomycetota	c__Actinomycetota	o__Micromonosporales	f__Micromonosporaceae	g__Hamadaea	s__Hamadaea_unclassified	19	16	24	17		0	0	0	14		0	0	0	0		16	13	43	15		18	17	17	20		0	0	0	20		15	0	0	12		22	24	0	11		0	34
4ad0ce619adc56cb3a3925a479f505cc	d__Bacteria	p__Planctomycetes	c__Planctomycetacia	o__Gemmatales	f__Gemmataceae	g__Gemmata	s__Gemmata_unclassified	44	0	26	0		0	0	0	0		45	83	82	62		20	15	0	27		0	21	0	0		60	33	47	58		0	0	0	0		0	0	0	0		0	0
8ee5284e5e52111264a4ae83f709eee2	d__Bacteria	p__Pseudomonadota	c__AlphaPseudomonadota	o__Sphingomonadales	f__Sphingomonadaceae	g__Altererythrobacter	s__Altererythrobacter_unclassified	0	0	0	0		20	0	0	16		15	15	9	19		33	0	0	0		0	0	0	0		0	16	31	13		32	20	13	28		28	13	37	13		52	22
61dc607e985335992f2cf1a09567f7f8	d__Bacteria	p__Pseudomonadota	c__AlphaPseudomonadota	o__Rhizobiales	f__Hyphomicrobiaceae	g__Hyphomicrobium	s__uncultured_Hyphomicrobium_sp.	0	0	0	0		0	0	0	23		0	41	0	22		23	0	0	20		0	0	0	0		28	0	29	29		37	44	0	30		37	0	37	0		0	0
ceaf8da0b777a816209cde4534d9b57e	d__Bacteria	p__Actinomycetota	c__Thermoleophilia	o__Gaiellales	f__Gaiellales_unclassified	g__Gaiellales_unclassified	s__Gaiellales_unclassified	28	22	27	24		9	20	18	0		0	0	0	0		0	0	0	0		26	16	22	41		0	0	0	0		8	8	0	8		18	0	17	21		6	5
44cfa6fa996d2628d49239d95a316643	d__Bacteria	p__Chloroflexi	c__KD4-96	o__KD4-96_unclassified	f__KD4-96_unclassified	g__KD4-96_unclassified	s__KD4-96_unclassified	16	0	57	35		21	21	0	0		0	0	0	27		43	29	36	33		0	0	0	24		0	0	0	0		0	0	0	11		14	0	0	0		23	16
3f0b0108af3848e5b83c520c3fc0da88	d__Bacteria	p__Pseudomonadota	c__BetaPseudomonadota	o__Burkholderiales	f__Comamonadaceae	g__Comamonadaceae_unclassified	s__Comamonadaceae_unclassified	18	5	12	0		0	0	16	0		26	16	0	20		24	0	22	0		0	0	0	0		21	11	17	21		36	37	29	17		40	0	0	0		35	27
a7c2df8b8a664fce63acda712d52ee06	d__Bacteria	p__Pseudomonadota	c__GammaPseudomonadota	o__Xanthomonadales	f__Xanthomonadaceae	g__Lysobacter	s__Lysobacter_unclassified	11	4	9	10		11	13	17	7		0	0	0	0		43	55	0	53		4	22	30	10		8	0	6	6		13	6	0	0		0	20	12	15		17	25
efa24d85c67e6b29327b70a5844cd0a5	d__Bacteria	p__Actinomycetota	c__Thermoleophilia	o__Gaiellales	f__Gaiellaceae	g__Gaiella	s__Gaiella_unclassified	25	30	27	35		15	13	0	0		0	0	0	0		0	0	0	0		30	22	18	39		0	0	0	0		13	0	0	13		23	24	24	13		0	0
11d4d8c8b4981ea931dfa17f3115c0a1	d__Bacteria	p__Pseudomonadota	c__GammaPseudomonadota	o__Xanthomonadales	f__Xanthomonadaceae	g__Xanthomonas	s__uncultured_Xanthomonas_sp.	0	0	0	0		0	0	0	0		0	0	0	0		118	151	95	177		0	0	0	0		0	0	0	0		0	0	0	0		0	14	0	0		0	0
3c59388d71a4885dcff98b4cefa5bac1	d__Bacteria	p__Pseudomonadota	c__AlphaPseudomonadota	o__Sphingomonadales	f__Sphingomonadaceae	g__Sphingomonas	s__uncultured_Sphingomonas_sp.	21	0	0	0		18	23	0	0		0	0	0	0		0	0	0	35		36	0	39	28		0	0	0	0		16	23	0	32		36	0	19	34		25	34
4e87934c0b2535f22174a084d18d2e44	d__Bacteria	p__Pseudomonadota	c__GammaPseudomonadota	o__BetaPseudomonadotales	f__SC-I-84	g__SC-I-84_unclassified	s__SC-I-84_unclassified	0	0	0	0		0	0	0	19		45	47	0	20		43	35	43	21		0	0	0	0		37	29	27	17		0	12	0	15		0	0	0	0		16	24
79ea557198c29863260fb920eb10c131	d__Bacteria	p__Planctomycetes	c__Planctomycetia	o__Planctomycetales	f__Isosphaeraceae	g__Singulisphaera	s__uncultured_Singulisphaera_sp.	27	16	38	23		0	14	21	0		0	0	0	0		12	22	37	28		23	40	14	30		14	0	15	11		0	0	0	0		13	0	20	20		0	0
95174d13ff611e651242ab69d1fbac26	d__Bacteria	p__Actinomycetota	c__Thermoleophilia	o__Gaiellales	f__Gaiellales_unclassified	g__Gaiellales_unclassified	s__Gaiellales_unclassified	0	0	0	16		0	22	13	0		0	3	0	0		4	10	11	10		0	36	0	23		0	8	0	0		7	0	0	0		16	15	21	42		28	34
07c5e3073a05ebb1a6597636e427ac17	d__Bacteria	p__Actinomycetota	c__Thermoleophilia	o__Gaiellales	f__Gaiellaceae	g__Gaiella	s__Gaiella_unclassified	0	0	0	15		0	0	0	0		16	17	0	0		27	0	24	39		0	0	0	0		34	27	36	36		17	21	0	19		0	0	0	0		31	29
ce1f7b427b8b1350abc6af353c2138e1	d__Bacteria	p__Gemmatimonadetes	c__AKAU4049	o__AKAU4049_unclassified	f__AKAU4049_unclassified	g__AKAU4049_unclassified	s__AKAU4049_unclassified	0	0	0	0		0	3	0	0		38	29	10	74		37	36	49	43		0	0	0	0		33	39	30	38		0	0	0	0		0	0	0	0		4	10
5cfafa18a4de0356f8cf1f321f437743	d__Bacteria	p__Actinomycetota	c__Thermoleophilia	o__Gaiellales	f__Gaiellales_unclassified	g__Gaiellales_unclassified	s__Gaiellales_unclassified	0	0	0	0		0	0	0	0		0	16	0	0		16	24	19	33		0	0	0	0		18	18	18	31		25	18	0	25		0	0	0	13		0	0
b90768d1da14dcdc864bfd9af5345a40	d__Bacteria	p__Acidobacteria	c__Subgroup_6	o__Subgroup_6_unclassified	f__Subgroup_6_unclassified	g__Subgroup_6_unclassified	s__Subgroup_6_unclassified	29	37	0	0		25	32	26	32		0	0	0	0		0	0	0	0		34	0	22	23		0	0	0	0		24	21	32	21		18	0	14	26		0	0
1d98905c7fa148efa21abb8ae69f86ad	d__Bacteria	p__Bacillota	c__Bacilli	o__Bacillales	f__Bacillaceae	g__Bacillus	s__uncultured_Bacillus_sp.	14	0	0	9		12	0	0	0		20	31	17	18		14	20	28	20		16	0	14	15		26	20	37	30		5	0	0	0		0	0	0	4		24	24
58eae33b8fc0b5750402baefe583f220	d__Bacteria	p__Actinomycetota	c__Thermoleophilia	o__Gaiellales	f__Gaiellales_unclassified	g__Gaiellales_unclassified	s__Gaiellales_unclassified	29	0	0	72		0	0	0	0		0	0	0	0		0	0	0	0		0	43	0	37		0	0	0	0		0	0	0	0		34	49	0	28		0	0
6f7b19d30122afd3cbe36d13a1d14f5f	d__Bacteria	p__Actinomycetota	c__Rubrobacteria	o__Rubrobacteria_unclassified	f__Rubrobacteria_unclassified	g__Rubrobacteria_unclassified	s__Rubrobacteria_unclassified	0	0	0	56		11	0	0	20		0	0	0	0		0	0	0	0		0	0	0	0		0	0	0	0		34	36	0	32		0	0	34	30		30	29
69fee0d0f5999e423adcd049a9d81a87	d__Bacteria	p__Planctomycetes	c__Planctomycetacia	o__Gemmatales	f__Gemmataceae	g__Gemmataceae_unclassified	s__Gemmataceae_unclassified	0	28	0	0		29	0	0	33		24	0	0	0		0	0	0	0		0	0	53	20		21	18	0	0		28	36	13	23		0	0	0	16		30	30
6bae37822e33636a5de9d026954b1176	d__Bacteria	p__Actinomycetota	c__Actinomycetota	o__Corynebacteriales	f__Mycobacteriaceae	g__Mycobacterium	s__Mycobacterium_unclassified	0	0	0	0		0	0	0	0		47	39	0	34		32	28	33	33		0	0	0	0		47	42	60	44		0	0	0	0		0	0	0	0		27	35
dcb2dd8ba0354eb14ffa97bbd9498843	d__Bacteria	p__Pseudomonadota	c__DeltaPseudomonadota	o__Myxococcales	f__bacteriap25	g__bacteriap25_unclassified	s__bacteriap25_unclassified	26	25	10	0		35	41	37	28		0	0	0	0		0	0	0	0		0	24	0	33		0	0	0	0		31	17	36	11		30	23	15	25		0	0
249f6d7daf027f79e7d0ba8ec0838997	d__Bacteria	p__Chloroflexi	c__KD4-96	o__KD4-96_unclassified	f__KD4-96_unclassified	g__KD4-96_unclassified	s__KD4-96_unclassified	22	0	0	0		0	20	30	0		0	0	0	0		16	14	12	17		0	23	22	31		0	0	0	0		0	19	0	0		0	0	33	12		17	23
a25ffb1b91510136ced2165058eb984e	d__Bacteria	p__Actinomycetota	c__Actinomycetota	o__Pseudonocardiales	f__Pseudonocardiaceae	g__Pseudonocardia	s__uncultured_Pseudonocardia_sp.	0	0	0	0		25	0	0	0		36	0	0	33		0	51	47	41		15	25	0	0		0	57	40	35		0	26	0	0		0	0	0	9		0	0
b56f967dfa3edf8dfe4bd7c71795dd9d	d__Bacteria	p__Acidobacteria	c__Acidobacteriia	o__Acidobacteriales	f__Acidobacteriales_unclassified	g__Acidobacteriales_unclassified	s__Acidobacteriales_unclassified	0	13	0	0		15	23	24	32		14	7	0	11		0	0	13	9		19	13	20	16		9	0	0	0		21	27	12	27		19	12	17	21		6	16
d0159ee1dd8bdcd2ab10ce1c2bf8cb40	d__Bacteria	p__Chloroflexi	c__Chloroflexia	o__Thermomicrobiales	f__JG30-KF-CM45	g__JG30-KF-CM45_unclassified	s__JG30-KF-CM45_unclassified	16	26	57	61		19	13	0	13		4	0	0	0		0	0	0	7		21	34	17	18		0	0	12	9		19	15	0	14		13	18	20	23		16	7
0469fbf9f27fa068d198507ba7043e36	d__Bacteria	p__Chloroflexi	c__TK10	o__TK10_unclassified	f__TK10_unclassified	g__TK10_unclassified	s__TK10_unclassified	0	0	0	0		25	41	0	40		0	0	0	0		0	0	0	0		0	25	12	34		0	0	0	0		29	35	0	39		59	38	0	32		21	0
3989bcf0cc3fb2f22b6d5e74a7ed8b31	d__Bacteria	p__Pseudomonadota	c__GammaPseudomonadota	o__BetaPseudomonadotales	f__Nitrosomonadaceae	g__MND1	s__MND1_unclassified	0	0	0	0		0	0	0	0		40	56	33	38		12	14	10	14		0	0	0	0		75	68	62	124		0	18	0	0		0	0	0	0		0	11
621d1089ed7a8550ac6fe480340f6951	d__Bacteria	p__Acidobacteria	c__Subgroup_6	o__Subgroup_6_unclassified	f__Subgroup_6_unclassified	g__Subgroup_6_unclassified	s__Subgroup_6_unclassified	0	0	0	0		10	0	30	0		16	0	0	22		19	12	0	0		0	0	36	0		20	25	28	33		40	35	0	20		0	0	0	0		45	44
d3594a138a9d2286f1da1e0f57ae2028	d__Bacteria	p__Actinomycetota	c__Actinomycetota	o__Actinomycetota _unclassified	f__Actinomycetota _unclassified	g__Actinomycetota _unclassified	s__Actinomycetota _unclassified	20	0	0	0		13	27	17	10		0	0	0	0		8	7	12	0		0	29	16	25		11	0	0	0		30	16	0	21		0	0	26	27		11	22
94725625ef069cbdd7f980c6752333ac	d__Bacteria	p__Acidobacteria	c__Thermoanaerobaculia	o__Thermoanaerobaculales	f__Thermoanaerobaculaceae	g__Subgroup_10	s__Subgroup_10_unclassified	0	56	0	0		16	19	31	16		0	0	0	0		10	0	21	0		17	18	21	10		0	0	0	0		26	32	10	44		0	5	13	14		0	14
131d866b6a7e94fb91581c3949a8d8d4	d__Bacteria	p__Actinomycetota	c__Actinomycetota	o__Actinomycetota _unclassified	f__Actinomycetota _unclassified	g__Actinomycetota _unclassified	s__Actinomycetota _unclassified	19	0	36	41		11	29	0	5		0	0	0	0		12	0	0	0		30	33	17	26		0	0	0	0		0	0	0	0		24	21	0	20		7	16
7418ff58fd859187b93237f2be499de7	d__Bacteria	p__Actinomycetota	c__Thermoleophilia	o__Solirubrobacterales	f__Solirubrobacteraceae	g__Solirubrobacter	s__Solirubrobacter_unclassified	0	0	0	0		19	14	21	27		0	12	0	21		25	40	22	31		0	0	0	0		18	15	23	8		12	10	0	14		0	17	28	0		12	7
10f837640d92286faabe1012bdcb2a63	d__Bacteria	p__Acidobacteria	c__Subgroup_6	o__Subgroup_6_unclassified	f__Subgroup_6_unclassified	g__Subgroup_6_unclassified	s__Subgroup_6_unclassified	25	0	0	16		20	21	0	19		39	33	0	35		31	22	45	12		19	0	0	27		29	19	18	0		12	0	0	0		0	0	0	22		0	19
f90fe3f01cb0b8d853353dbe453b88e9	d__Bacteria	p__Pseudomonadota	c__AlphaPseudomonadota	o__Rhizobiales	f__Hyphomicrobiaceae	g__Hyphomicrobiaceae_unclassified	s__Hyphomicrobiaceae_unclassified	13	11	21	19		23	10	0	14		12	9	0	15		0	0	9	6		15	18	12	15		14	18	14	10		15	10	0	10		23	18	11	16		22	14
df0f6f94f0fc62091fed77d7822aa6f9	d__Bacteria	p__Pseudomonadota	c__AlphaPseudomonadota	o__AlphaPseudomonadota_unclassified	f__AlphaPseudomonadota_unclassified	g__AlphaPseudomonadota_unclassified	s__AlphaPseudomonadota_unclassified	0	0	0	0		0	0	0	0		22	35	19	29		36	13	17	30		0	0	0	0		46	36	46	36		0	21	0	14		0	0	0	0		26	31
0ef10b977d6ed8c231d776981010972e	d__Bacteria	p__Chloroflexi	c__KD4-96	o__KD4-96_unclassified	f__KD4-96_unclassified	g__KD4-96_unclassified	s__KD4-96_unclassified	26	0	21	24		16	13	0	23		0	27	0	0		0	0	0	0		28	18	26	30		26	0	0	24		0	0	0	0		17	0	0	0		0	25
1b88c5088bdbee4cf255d0e253bc9822	d__Bacteria	p__Gemmatimonadetes	c__Gemmatimonadetes	o__Gemmatimonadales	f__Gemmatimonadaceae	g__Gemmatimonadaceae_unclassified	s__Gemmatimonadaceae_unclassified	21	0	41	29		16	39	0	20		0	12	0	0		0	13	29	0		0	45	31	39		0	0	0	0		0	11	0	22		20	12	0	21		14	0
6ae14a92d957e6cdd38bfb298ad5d029	d__Bacteria	p__Gemmatimonadetes	c__Gemmatimonadetes	o__Gemmatimonadales	f__Gemmatimonadaceae	g__Gemmatimonadaceae_unclassified	s__Gemmatimonadaceae_unclassified	0	0	0	0		0	0	0	0		46	45	0	0		37	55	29	61		0	0	0	0		0	0	0	0		14	0	0	0		0	0	0	0		0	24
9bfe08c51b7a63c8130c31cf1c4c5665	d__Bacteria	p__Pseudomonadota	c__AlphaPseudomonadota	o__Rhizobiales	f__Beijerinckiaceae	g__Bosea	s__Bosea_unclassified	0	0	13	17		15	17	28	19		27	30	14	21		0	0	0	28		9	10	0	0		19	17	15	20		22	26	0	23		0	0	10	0		16	17
ca030eae804b9bae8cfa4516b029f57e	d__Bacteria	p__Actinomycetota	c__Actinomycetota	o__Propionibacteriales	f__Nocardioidaceae	g__Nocardioides	s__Nocardioides_sp._MSL_24	0	0	0	0		14	30	54	0		0	0	0	0		11	33	22	27		22	0	24	0		0	0	0	0		0	15	0	12		31	0	0	22		0	0
c439bb41f4b2e41a6b5671874309fca3	d__Bacteria	p__Actinomycetota	c__Actinomycetota	o__Pseudonocardiales	f__Pseudonocardiaceae	g__Pseudonocardia	s__Pseudonocardia_unclassified	0	15	9	26		0	8	0	0		25	35	0	14		21	29	23	24		0	12	8	8		20	20	27	23		12	12	0	13		9	0	12	0		18	21
dd3c64275e428393919575f2ebf04f9a	d__Bacteria	p__Pseudomonadota	c__AlphaPseudomonadota	o__Elsterales	f__Elsterales_unclassified	g__Elsterales_unclassified	s__Elsterales_unclassified	13	15	17	13		29	33	24	37		0	4	0	0		3	0	0	0		8	0	23	16		4	0	0	5		13	0	12	23		25	23	35	42		0	7
101017d3c568a24024c1e6fe666b6140	d__Bacteria	p__Pseudomonadota	c__GammaPseudomonadota	o__BetaPseudomonadotales	f__Nitrosomonadaceae	g__Ellin6067	s__Ellin6067_unclassified	20	0	0	0		31	27	43	24		0	0	0	0		0	0	0	0		0	0	0	14		0	0	0	0		13	28	0	21		19	11	10	24		36	21
83bc3674b3f3e6ca41eeeb6c8d7b4c6f	d__Bacteria	p__Chloroflexi	c__KD4-96	o__KD4-96_unclassified	f__KD4-96_unclassified	g__KD4-96_unclassified	s__KD4-96_unclassified	17	14	13	14		21	21	10	15		14	16	0	0		5	0	24	17		12	12	13	16		15	13	10	12		24	19	0	6		10	16	14	25		11	13
77892ca69df3f98d01d4dc82ccd904e3	d__Bacteria	p__Pseudomonadota	c__AlphaPseudomonadota	o__Elsterales	f__Elsterales_unclassified	g__Elsterales_unclassified	s__Elsterales_unclassified	0	0	0	11		15	30	36	21		0	9	0	5		27	47	28	34		0	16	0	0		0	14	0	12		14	0	0	13		0	0	22	18		22	18
382bfecf29be77d3141eb18d7bfce07f	d__Bacteria	p__Actinomycetota	c__Actinomycetota	o__Streptosporangiales	f__Streptosporangiaceae	g__Streptosporangium	s__Streptosporangium_sp._A01106	8	0	0	0		16	11	19	25		29	19	19	10		13	14	13	25		12	6	12	16		13	16	10	16		8	15	7	14		13	8	0	9		5	9
8944731820d2eb23b9c8692f540a7a92	d__Bacteria	p__Bacteroidota	c__Bacteroidia	o__Cytophagales	f__Hymenobacteraceae	g__Pontibacter	s__Pontibacter_unclassified	0	0	0	0		3	0	7	6		20	16	4	14		20	20	15	57		0	0	0	0		32	15	18	24		28	67	0	65		0	0	0	2		12	15
3fff5cc253f0489097a24ab626614571	d__Bacteria	p__Acidobacteria	c__Subgroup_6	o__Subgroup_6_unclassified	f__Subgroup_6_unclassified	g__Subgroup_6_unclassified	s__Subgroup_6_unclassified	12	0	0	0		24	14	18	45		21	0	0	30		0	0	0	0		0	0	0	14		0	0	0	0		45	47	21	0		15	10	0	28		0	0
89d80f521dfaa731288662e0239d4576	d__Bacteria	p__Actinomycetota	c__Actinomycetota	o__Micrococcales	f__Microbacteriaceae	g__Leifsonia	s__Leifsonia_sp._FZ113	0	0	51	108		0	33	0	0		24	23	33	16		32	20	33	23		0	0	0	0		21	20	30	18		0	0	0	0		0	0	0	0		31	22
dca8bc8610f89425e7c641a388832b3a	d__Bacteria	p__Acidobacteria	c__Holophagae	o__Subgroup_7	f__Subgroup_7_unclassified	g__Subgroup_7_unclassified	s__Subgroup_7_unclassified	11	26	26	0		19	0	33	23		0	0	0	0		0	0	0	0		27	27	30	36		0	0	0	0		0	16	0	0		44	32	0	32		0	0
de34c76d734b92895b3b19c32e8a061c	d__Bacteria	p__Pseudomonadota	c__DeltaPseudomonadota	o__Myxococcales	f__Phaselicystidaceae	g__Phaselicystis	s__Phaselicystis_unclassified	10	24	0	28		18	0	25	0		17	0	0	0		0	0	0	0		29	23	21	19		13	20	30	0		14	18	16	0		18	14	13	13		15	18
63a01afb88ba93beb5274fae5e9e8163	d__Bacteria	p__Acidobacteria	c__Subgroup_6	o__Unknown_Order	f__Unknown_Family	g__Vicinamibacter	s__Vicinamibacter_unclassified	0	0	0	0		20	14	0	17		30	27	20	21		13	25	21	17		0	0	0	0		19	25	15	26		17	52	0	18		0	0	0	0		0	43
f6d36b7dccd46567ccd02245acebf031	d__Bacteria	p__Chloroflexi	c__Ktedonobacteria	o__C0119	f__C0119_unclassified	g__C0119_unclassified	s__C0119_unclassified	0	0	0	0		0	0	0	0		51	51	0	32		30	52	37	54		0	0	0	0		46	52	55	50		3	0	0	0		0	0	0	0		6	7
24002c4c72d9c0fbfcd4f495fe730ef7	d__Bacteria	p__Pseudomonadota	c__AlphaPseudomonadota	o__Elsterales	f__Elsterales_unclassified	g__Elsterales_unclassified	s__Elsterales_unclassified	11	11	17	15		27	24	22	31		0	0	0	0		0	0	0	0		34	21	26	24		0	0	0	0		24	8	9	0		15	17	23	27		0	0
4343476eb2ea993f1d833d0f92c7252a	d__Bacteria	p__Bacillota	c__Bacillota_unclassified	o__Bacillota_unclassified	f__Bacillota_unclassified	g__Bacillota_unclassified	s__Bacillota_unclassified	0	0	0	0		0	7	0	8		18	12	0	22		25	16	33	32		0	0	0	0		19	23	14	19		0	11	0	14		0	0	0	0		24	32
61f3964ff86cf4a54a5e19b54d509bed	d__Bacteria	p__Gemmatimonadetes	c__Gemmatimonadetes_unclassified	o__Gemmatimonadetes_unclassified	f__Gemmatimonadetes_unclassified	g__Gemmatimonadetes_unclassified	s__Gemmatimonadetes_unclassified	0	0	0	0		0	8	9	43		19	12	0	29		0	0	0	8		0	0	0	0		0	0	13	22		30	38	11	27		11	7	0	15		34	47
87e5b42a9042dc9df9051933edb62a25	d__Bacteria	p__Pseudomonadota	c__AlphaPseudomonadota	o__Rhizobiales	f__Beijerinckiaceae	g__Microvirga	s__Microvirga_unclassified	27	0	38	38		13	0	0	0		18	0	0	0		0	0	0	32		42	59	0	33		0	0	0	11		0	0	0	0		0	36	0	37		0	12
a0b5175e56c5e825ff92a35a6b1f0c11	d__Bacteria	p__Chloroflexi	c__KD4-96	o__KD4-96_unclassified	f__KD4-96_unclassified	g__KD4-96_unclassified	s__KD4-96_unclassified	0	0	0	0		22	0	0	0		31	46	18	20		28	14	15	0		13	0	0	0		23	28	23	24		22	24	0	23		28	0	0	18		0	0
379e91ad0b945e012077c2bb4dba3309	d__Bacteria	p__Pseudomonadota	c__GammaPseudomonadota	o__Steroidobacterales	f__Steroidobacteraceae	g__Steroidobacter	s__Steroidobacter_unclassified	0	5	5	0		10	18	0	11		41	19	9	26		15	11	63	12		7	4	0	4		10	10	10	8		20	24	8	29		29	3	8	0		16	16
39c427be6b871226380a22285e0eab07	d__Bacteria	p__Pseudomonadota	c__DeltaPseudomonadota	o__DeltaPseudomonadota_unclassified	f__DeltaPseudomonadota_unclassified	g__DeltaPseudomonadota_unclassified	s__DeltaPseudomonadota_unclassified	0	0	0	0		0	0	0	0		38	43	15	17		30	36	33	34		0	0	0	0		60	98	52	53		0	0	0	0		0	0	0	0		11	0
9a629878863282a968adea28f3760b11	d__Bacteria	p__Gemmatimonadetes	c__Longimicrobia	o__Longimicrobiales	f__Longimicrobiaceae	g__Longimicrobiaceae_unclassified	s__Longimicrobiaceae_unclassified	8	3	0	0		0	13	0	7		0	0	0	0		51	94	45	51		2	3	0	0		0	0	0	0		0	0	4	4		4	2	0	7		10	15
b1b84f255f930c3a36b903dfcb493243	d__Bacteria	p__Acidobacteria	c__Subgroup_6	o__Unknown_Order	f__Unknown_Family	g__Vicinamibacter	s__Vicinamibacter_unclassified	0	0	18	24		0	0	0	10		47	37	24	26		26	23	19	13		0	0	0	0		38	14	16	19		25	0	28	0		14	0	0	12		0	0
d2be469ec7bd63ed19c148968f7cb065	d__Bacteria	p__Planctomycetes	c__Phycisphaerae	o__Tepidisphaerales	f__WD2101_soil_group	g__WD2101_soil_group_unclassified	s__WD2101_soil_group_unclassified	12	0	12	14		13	13	0	0		13	0	0	0		14	23	26	23		0	12	16	5		15	14	10	25		20	10	0	16		16	9	0	19		17	20
24aa511e07dcd75479f64bbf0f76b5f4	d__Bacteria	p__Bacteroidota	c__Bacteroidia	o__Cytophagales	f__Hymenobacteraceae	g__Adhaeribacter	s__Adhaeribacter_unclassified	0	0	0	6		19	9	17	23		17	0	0	10		5	0	0	3		12	0	22	0		19	10	15	28		36	32	10	22		21	0	0	0		37	36
4d6632fcefc7f58e34aa10fc9feeb1c2	d__Bacteria	p__Actinomycetota	c__Acidimicrobiia	o__Microtrichales	f__Microtrichales_unclassified	g__Microtrichales_unclassified	s__Microtrichales_unclassified	0	0	36	0		0	0	0	0		0	0	0	0		0	0	0	0		33	0	60	48		0	0	0	0		0	36	37	34		23	26	49	39		0	28
4cb128280a0e7e1b9e7975eb80ff84bc	d__Bacteria	p__Acidobacteria	c__Subgroup_6	o__Subgroup_6_unclassified	f__Subgroup_6_unclassified	g__Subgroup_6_unclassified	s__Subgroup_6_unclassified	91	79	0	30		24	85	0	39		0	0	0	0		0	0	0	0		25	52	31	50		0	0	0	0		0	0	0	0		11	0	35	26		0	0
0f7e48fc9d37fbeb4733895818b2c4d9	d__Bacteria	p__Bacillota	c__Bacilli	o__Bacillales	f__Paenibacillaceae	g__Cohnella	s__Cohnella_unclassified	10	0	0	0		19	20	27	29		0	27	0	0		14	25	26	44		0	0	12	0		0	43	18	0		14	0	0	0		0	0	0	0		12	11
5a3e08fe18ef43eb01d2b1d8aa7b9653	d__Bacteria	p__Actinomycetota	c__Acidimicrobiia	o__IMCC26256	f__IMCC26256_unclassified	g__IMCC26256_unclassified	s__IMCC26256_unclassified	0	0	0	0		0	0	0	0		41	58	0	41		0	35	22	20		0	0	0	0		45	64	63	60		0	0	0	0		0	0	0	0		0	11
f79acfc1907ab602fda8c3d3b4123774	d__Bacteria	p__Pseudomonadota	c__AlphaPseudomonadota	o__Rhizobiales	f__Hyphomicrobiaceae	g__Hyphomicrobiaceae_unclassified	s__Hyphomicrobiaceae_unclassified	24	24	31	0		45	23	27	14		0	0	0	0		0	0	0	0		55	75	0	45		0	0	0	0		24	0	0	0		0	0	49	47		0	0
d1facbe861913edf13d0ff13a5fd70bb	d__Bacteria	p__Bacillota	c__Bacillota_unclassified	o__Bacillota_unclassified	f__Bacillota_unclassified	g__Bacillota_unclassified	s__Bacillota_unclassified	0	0	0	4		14	6	15	10		29	19	0	16		24	33	16	61		0	0	0	0		26	31	48	53		12	0	0	6		5	0	11	14		9	0
346f6286f57bc3152e02f87c44386528	d__Bacteria	p__Pseudomonadota	c__AlphaPseudomonadota	o__Dongiales	f__Dongiaceae	g__Dongia	s__Dongia_unclassified	16	10	12	11		9	28	0	10		5	9	0	23		0	6	56	8		34	15	0	32		5	0	9	0		0	13	0	10		49	26	0	15		25	0
c5a73cc4d676f3c21931dff990ed357c	d__Bacteria	p__Planctomycetes	c__Planctomycetacia	o__Isosphaerales	f__Isosphaeraceae	g__Isosphaeraceae_unclassified	s__Isosphaeraceae_unclassified	18	30	44	34		21	26	0	10		0	0	0	0		12	0	19	23		25	40	0	26		0	0	0	0		15	0	0	0		41	10	21	12		15	17
ac5834108a003f2c9c5ba7366330fb48	d__Bacteria	p__Acidobacteria	c__Blastocatellia_(Subgroup_4)	o__Pyrinomonadales	f__Pyrinomonadaceae	g__RB41	s__RB41_unclassified	0	28	40	34		28	40	0	42		0	0	0	0		0	0	25	0		16	25	29	19		0	0	0	0		0	14	0	0		19	39	0	33		0	0
b2e288f68dca486331bd3e00f5a33b61	d__Bacteria	p__Acidobacteria	c__Subgroup_6	o__Subgroup_6_unclassified	f__Subgroup_6_unclassified	g__Subgroup_6_unclassified	s__Subgroup_6_unclassified	0	0	0	0		0	0	0	0		54	53	32	43		44	37	51	59		0	0	0	0		63	32	29	51		0	0	0	0		0	0	0	0		0	0
49aeb3765704381ad68a3fabec019cfb	d__Bacteria	p__Acidobacteria	c__Subgroup_6	o__Subgroup_6_unclassified	f__Subgroup_6_unclassified	g__Subgroup_6_unclassified	s__Subgroup_6_unclassified	34	54	21	47		37	21	0	22		0	0	0	0		0	0	0	0		58	46	38	34		0	0	0	0		27	0	12	0		28	0	0	0		30	0
61d632f7d1f220568db472e91c9d3900	d__Bacteria	p__Verrucomicrobia	c__Verrucomicrobiae	o__Chthoniobacterales	f__Chthoniobacteraceae	g__Chthoniobacter	s__Chthoniobacter_unclassified	0	21	16	0		7	17	17	11		33	0	28	42		0	0	14	0		27	12	17	0		15	0	0	8		24	28	0	0		20	0	8	17		24	42
5be54a5e094aa0a9ae64dc791d1054dc	d__Bacteria	p__Chloroflexi	c__Chloroflexia	o__Thermomicrobiales	f__JG30-KF-CM45	g__JG30-KF-CM45_unclassified	s__JG30-KF-CM45_unclassified	12	17	20	11		20	22	10	21		0	14	0	11		9	19	7	20		12	4	16	8		13	0	13	16		12	12	0	12		15	22	4	18		22	16
812545cb5f8137fe4db83d0937dfec76	d__Bacteria	p__Pseudomonadota	c__GammaPseudomonadota	o__Xanthomonadales	f__Xanthomonadaceae	g__Lysobacter	s__uncultured_Lysobacter_sp.	0	0	0	0		11	0	0	22		21	18	0	28		22	26	34	14		0	0	15	0		27	28	56	40		0	26	0	32		0	0	0	0		0	15
ef62c25517a583a1431b1efe9112ffe7	d__Bacteria	p__Actinomycetota	c__Thermoleophilia	o__Solirubrobacterales	f__67-14	g__67-14_unclassified	s__67-14_unclassified	0	0	17	13		0	0	0	22		0	30	0	22		25	20	0	0		15	22	0	11		24	28	39	15		0	24	0	15		0	0	0	14		17	16
f2cb67e502ef25cac0bbee1282d8548d	d__Bacteria	p__Bacillota	c__Bacilli	o__Bacillales	f__Paenibacillaceae	g__Paenibacillus	s__Paenibacillus_polymyxa	0	0	0	0		17	0	27	21		11	36	0	22		0	34	32	19		0	20	0	12		24	29	24	14		0	0	0	0		0	0	34	33		23	18
f7441ee5523dae16b226ca094d04657a	d__Bacteria	p__Acidobacteria	c__Subgroup_6	o__Subgroup_6_unclassified	f__Subgroup_6_unclassified	g__Subgroup_6_unclassified	s__Subgroup_6_unclassified	25	17	0	15		24	41	0	35		0	0	0	0		0	0	0	0		60	29	36	32		0	0	0	0		0	0	20	0		17	0	24	25		18	24
335cf7540410a514e470250bc85dfe3f	d__Bacteria	p__Acidobacteria	c__Thermoanaerobaculia	o__Thermoanaerobaculales	f__Thermoanaerobaculaceae	g__Subgroup_10	s__Subgroup_10_unclassified	0	0	0	0		0	0	38	0		57	55	31	37		0	0	42	0		0	0	0	0		44	65	30	47		0	0	0	44		0	0	0	0		0	0
d11f52be65f9fd0fbe77b40f8f1dfe6b	d__Bacteria	p__Acidobacteria	c__Subgroup_6	o__Subgroup_6_unclassified	f__Subgroup_6_unclassified	g__Subgroup_6_unclassified	s__Subgroup_6_unclassified	24	0	0	0		0	0	61	65		0	0	0	0		0	0	0	0		20	0	29	0		0	0	0	0		56	37	0	33		0	0	0	0		26	26
b1851f97178230567c047d1b1e10aeef	d__Bacteria	p__Actinomycetota	c__Acidimicrobiia	o__IMCC26256	f__IMCC26256_unclassified	g__IMCC26256_unclassified	s__IMCC26256_unclassified	0	11	6	0		17	11	13	6		10	23	0	10		0	0	0	4		16	8	15	9		7	15	16	8		16	14	0	21		10	8	8	9		15	14
e77bb5f500c42390b49dcb4b239b64ab	d__Bacteria	p__Acidobacteria	c__Subgroup_6	o__Subgroup_6_unclassified	f__Subgroup_6_unclassified	g__Subgroup_6_unclassified	s__Subgroup_6_unclassified	0	0	0	0		0	0	0	0		82	66	0	81		0	0	54	36		0	0	0	0		75	59	50	65		0	0	0	0		0	0	0	0		0	0
ffeca2a3a4a8096b96d3b0d5e53fd4e5	d__Bacteria	p__Actinomycetota	c__Thermoleophilia	o__Solirubrobacterales	f__67-14	g__67-14_unclassified	s__67-14_unclassified	0	0	0	0		0	0	0	0		20	14	23	16		22	21	10	13		0	0	0	0		16	10	16	27		0	23	0	25		0	0	0	0		0	26
4a58d010a67767e8b99383c6d7cdb3af	d__Bacteria	p__Chloroflexi	c__Chloroflexia	o__Thermomicrobiales	f__JG30-KF-CM45	g__JG30-KF-CM45_unclassified	s__JG30-KF-CM45_unclassified	28	12	28	22		9	8	13	14		7	11	0	0		15	9	7	15		18	24	14	7		0	0	8	8		9	10	0	5		23	9	11	12		12	10
0dfc002735fd8ce5c67fef92a74801ba	d__Bacteria	p__Chloroflexi	c__KD4-96	o__KD4-96_unclassified	f__KD4-96_unclassified	g__KD4-96_unclassified	s__KD4-96_unclassified	0	0	67	73		48	0	0	0		0	0	0	0		0	58	0	0		0	44	0	45		0	0	0	0		0	0	0	0		0	0	0	37		0	0
4b2440a70644f17f77e4d5e20bafc3ca	d__Bacteria	p__Armatimonadetes	c__Armatimonadetes_unclassified	o__Armatimonadetes_unclassified	f__Armatimonadetes_unclassified	g__Armatimonadetes_unclassified	s__Armatimonadetes_unclassified	11	24	12	13		14	13	30	27		0	0	0	8		0	0	0	3		25	15	17	16		0	0	0	0		0	5	11	15		28	20	11	19		0	8
e144414d66b53ec1cf6dc1d2df2f842b	d__Bacteria	p__Chloroflexi	c__Ktedonobacteria	o__C0119	f__C0119_unclassified	g__C0119_unclassified	s__C0119_unclassified	15	11	18	23		23	9	18	5		0	0	0	0		11	0	6	15		18	54	17	28		6	0	10	4		7	14	0	11		12	11	16	31		17	20
6946d81a4e413a41eb0e5b81fbead698	d__Bacteria	p__Actinomycetota	c__Acidimicrobiia	o__IMCC26256	f__IMCC26256_unclassified	g__IMCC26256_unclassified	s__IMCC26256_unclassified	18	19	13	0		0	9	16	6		22	15	0	24		7	0	8	0		32	9	0	26		0	10	13	8		32	22	0	13		9	9	9	21		7	29
88189d72c1cdd9e67ec3da5180bc8494	d__Bacteria	p__Acidobacteria	c__Subgroup_6	o__Subgroup_6_unclassified	f__Subgroup_6_unclassified	g__Subgroup_6_unclassified	s__Subgroup_6_unclassified	12	0	0	0		0	0	0	13		15	14	0	42		0	0	12	0		0	0	0	0		39	31	25	47		14	37	0	23		0	0	0	0		0	40
d07171078a78509ae8053491092cace2	d__Bacteria	p__Chloroflexi	c__Dehalococcoidia	o__S085	f__S085_unclassified	g__S085_unclassified	s__S085_unclassified	0	0	26	44		0	11	0	0		0	0	0	0		0	0	0	0		0	32	0	52		0	0	0	0		16	16	0	0		13	28	54	19		20	31
0cf7a1422f776d9fbe7fa2ccbd00688f	d__Bacteria	p__Chloroflexi	c__AD3	o__AD3_unclassified	f__AD3_unclassified	g__AD3_unclassified	s__AD3_unclassified	0	0	24	0		24	21	0	0		0	0	0	0		0	0	0	3		49	23	34	32		0	0	0	0		0	0	0	0		0	0	0	0		0	0
d5e72dec53034d931e0fe8b052da78e6	d__Bacteria	p__Pseudomonadota	c__GammaPseudomonadota	o__BetaPseudomonadotales	f__Burkholderiaceae	g__Burkholderia-Caballeronia-Paraburkholderia	s__Burkholderia-Caballeronia-Paraburkholderia_unclassified	43	33	24	24		15	0	0	0		0	0	0	0		0	0	0	0		9	50	6	27		0	5	0	0		8	4	0	0		29	22	12	19		8	0
0902b5c53360a8dd12c02e74f18f5a0f	d__Bacteria	p__Acidobacteria	c__Blastocatellia_(Subgroup_4)	o__DS-100	f__DS-100_unclassified	g__DS-100_unclassified	s__DS-100_unclassified	0	0	0	0		0	0	0	0		24	14	24	27		53	39	35	55		0	0	0	0		26	20	32	15		6	6	0	8		0	0	0	0		8	14
2752d7fad5333f64d7064b94f13ecc40	d__Bacteria	p__Pseudomonadota	c__AlphaPseudomonadota	o__Rhizobiales	f__Hyphomicrobiaceae	g__Hyphomicrobiaceae_unclassified	s__Hyphomicrobiaceae_unclassified	38	0	40	34		19	34	0	0		0	0	0	0		0	0	0	0		50	60	34	39		0	0	0	0		0	0	0	0		44	42	0	50		0	0
fb8ce4d6c05b1aeffcbf414a746cd40d	d__Bacteria	p__Actinomycetota	c__Actinomycetota	o__Actinomycetota _unclassified	f__Actinomycetota _unclassified	g__Actinomycetota _unclassified	s__Actinomycetota _unclassified	0	0	0	0		0	0	0	9		27	19	0	23		29	29	21	29		0	30	0	0		31	40	44	27		0	0	0	10		0	0	0	0		42	31
2339f644609b78f705aefe9ca4138630	d__Bacteria	p__Acidobacteria	c__Subgroup_6	o__Subgroup_6_unclassified	f__Subgroup_6_unclassified	g__Subgroup_6_unclassified	s__Subgroup_6_unclassified	14	25	12	0		29	26	23	15		7	0	0	0		0	0	0	0		17	25	29	0		0	0	0	0		33	30	0	17		12	10	24	19		18	16
6915d899a66be213076bfbb2acb88d44	d__Bacteria	p__Actinomycetota	c__Thermoleophilia	o__Gaiellales	f__Gaiellaceae	g__Gaiella	s__Gaiella_unclassified	0	0	0	0		0	0	0	0		44	44	0	31		0	0	40	36		0	0	0	0		85	60	78	56		0	0	0	0		0	0	0	0		23	19
1e3d638aa14b4ae6d13ca013ea658616	d__Bacteria	p__Gemmatimonadetes	c__Gemmatimonadetes	o__Gemmatimonadales	f__Gemmatimonadaceae	g__Gemmatimonas	s__uncultured_Gemmatimonas_sp.	17	0	0	0		0	0	0	11		0	0	0	0		0	8	33	16		0	0	0	0		0	18	0	0		29	34	21	35		0	0	0	10		35	42
492554782ab8194527b4088e900a198d	d__Bacteria	p__Actinomycetota	c__Thermoleophilia	o__Gaiellales	f__Gaiellales_unclassified	g__Gaiellales_unclassified	s__Gaiellales_unclassified	22	0	23	0		15	17	0	0		0	0	0	0		0	0	0	0		19	22	20	22		0	0	0	0		18	12	23	24		43	26	54	26		13	22
a1004d1c62ecb3de2ed41346ecb49c0e	d__Bacteria	p__Chloroflexi	c__JG30-KF-CM66	o__JG30-KF-CM66_unclassified	f__JG30-KF-CM66_unclassified	g__JG30-KF-CM66_unclassified	s__JG30-KF-CM66_unclassified	11	16	8	0		8	25	0	32		0	0	0	0		0	0	0	0		14	0	27	16		0	0	0	0		11	32	11	17		19	12	21	13		4	11
e4e6ad8ab4ee8c64c16485242030cecc	d__Bacteria	p__Acidobacteria	c__Subgroup_6	o__Subgroup_6_unclassified	f__Subgroup_6_unclassified	g__Subgroup_6_unclassified	s__Subgroup_6_unclassified	0	35	19	0		53	39	56	0		0	0	0	0		0	0	0	0		37	28	35	24		0	0	0	0		0	19	0	0		0	11	0	47		0	0
e9d17b35dca4977ab44877b2520c034e	d__Bacteria	p__Pseudomonadota	c__AlphaPseudomonadota	o__Rhizobiales	f__Hyphomicrobiaceae	g__Hyphomicrobium	s__Hyphomicrobium_unclassified	13	26	43	20		13	16	19	18		0	0	0	0		0	0	0	0		13	28	21	21		0	0	0	9		0	0	0	19		26	0	20	30		0	0
2faa6895a380c0e76adfc7922ec0b102	d__Bacteria	p__Acidobacteria	c__Subgroup_6	o__Subgroup_6_unclassified	f__Subgroup_6_unclassified	g__Subgroup_6_unclassified	s__Subgroup_6_unclassified	0	0	0	0		22	26	0	16		27	17	0	20		16	0	12	14		27	15	23	36		18	9	9	24		6	0	0	10		11	0	0	17		11	8
61050e2a017807c839b342bc5466e0c0	d__Bacteria	p__Planctomycetes	c__Planctomycetacia	o__Isosphaerales	f__Isosphaeraceae	g__Isosphaeraceae_unclassified	s__Isosphaeraceae_unclassified	0	0	27	21		0	0	0	0		49	31	0	20		43	42	0	42		0	0	0	0		39	14	39	40		0	0	0	0		13	0	21	0		31	0
5337f817feecc00bfa2a25bcfbac618d	d__Bacteria	p__Bacteroidota	c__Bacteroidia	o__Chitinophagales	f__Chitinophagaceae	g__Terrimonas	s__Terrimonas_unclassified	11	0	0	0		24	11	7	9		21	18	0	32		14	9	14	0		10	0	0	0		36	19	19	25		17	15	20	19		8	0	0	12		16	28
a6d8ab3b8a3dbbc987169774a16f07cc	d__Bacteria	p__Chloroflexi	c__KD4-96	o__KD4-96_unclassified	f__KD4-96_unclassified	g__KD4-96_unclassified	s__KD4-96_unclassified	46	0	47	0		43	0	32	42		0	0	0	29		0	0	0	0		26	0	0	0		22	0	28	0		0	0	0	0		40	24	0	35		0	0
ca7fcffa83832d7eb1894b1acca43c42	d__Bacteria	p__Chloroflexi	c__KD4-96	o__KD4-96_unclassified	f__KD4-96_unclassified	g__KD4-96_unclassified	s__KD4-96_unclassified	0	0	0	0		0	0	0	0		22	42	31	32		26	25	27	22		0	0	0	0		30	13	21	34		14	20	0	0		0	0	0	8		32	21
4c28f04149785f51fed32e961cd0f86f	d__Bacteria	p__Pseudomonadota	c__DeltaPseudomonadota	o__Myxococcales	f__Sandaracinaceae	g__Sandaracinaceae_unclassified	s__Sandaracinaceae_unclassified	13	8	6	10		13	52	0	8		26	14	0	15		10	0	8	0		17	16	11	0		17	10	20	11		0	16	7	23		13	6	7	0		12	9
307300b9442a95aded27eb70ac2f7297	d__Bacteria	p__Planctomycetes	c__Planctomycetacia	o__Gemmatales	f__Gemmataceae	g__Gemmata	s__Gemmata_unclassified	17	0	9	20		34	9	16	24		0	0	0	0		0	0	0	0		29	11	32	25		0	0	0	0		16	19	13	19		21	6	16	0		26	29
bee865c7aad4f4af5c5a7b9f5b051ed3	d__Bacteria	p__Planctomycetes	c__Planctomycetacia	o__Pirellulales	f__Pirellulaceae	g__Pirellulaceae_unclassified	s__Pirellulaceae_unclassified	0	13	12	19		15	0	19	26		16	16	0	19		13	0	13	10		10	11	11	0		25	24	21	17		0	13	0	12		10	0	0	10		16	0
8deedd1e818ffe493bf58c14009b34e8	d__Bacteria	p__Acidobacteria	c__Holophagae	o__Subgroup_7	f__Subgroup_7_unclassified	g__Subgroup_7_unclassified	s__Subgroup_7_unclassified	38	32	0	18		31	50	28	34		0	0	0	0		0	0	0	0		27	0	39	34		0	0	0	0		0	0	0	0		0	11	0	0		0	22
34676fd9db0f8c248df76b8cfc070fa5	d__Bacteria	p__Acidobacteria	c__Subgroup_6	o__Subgroup_6_unclassified	f__Subgroup_6_unclassified	g__Subgroup_6_unclassified	s__Subgroup_6_unclassified	0	0	0	0		0	0	0	0		27	32	0	34		80	41	84	66		0	0	0	0		25	30	15	24		0	0	0	0		0	0	0	0		0	0
7b98783429ae608f0b9f6deda980e203	d__Bacteria	p__Bacteroidota	c__Flavobacteriia	o__Flavobacteriia_unclassified	f__Flavobacteriia_unclassified	g__Flavobacteriia_unclassified	s__Flavobacteriia_unclassified	8	11	3	0		12	17	11	5		33	12	12	33		21	7	11	14		17	5	9	10		20	22	15	15		13	18	0	7		11	12	9	19		10	15
1693b72fb96d3fa45f67065ef3445042	d__Bacteria	p__Actinomycetota	c__Actinomycetota	o__Frankiales	f__Nakamurellaceae	g__Nakamurella	s__Nakamurella_unclassified	16	0	38	36		15	16	0	0		0	9	0	7		22	0	6	0		33	26	0	19		0	0	8	0		12	10	0	12		24	21	0	0		0	0
cd29c6ea1d3ec1fb82e868f94b36cc05	d__Bacteria	p__Acidobacteria	c__Holophagae	o__Subgroup_7	f__Subgroup_7_unclassified	g__Subgroup_7_unclassified	s__Subgroup_7_unclassified	0	0	0	0		0	0	0	12		48	30	13	40		20	15	35	8		0	0	0	0		27	15	15	16		0	26	0	21		0	0	0	0		11	29
f5275d75f4ac090e6040ed347f9432cd	d__Bacteria	p__Gemmatimonadetes	c__Gemmatimonadetes	o__Gemmatimonadales	f__Gemmatimonadaceae	g__Gemmatimonas	s__uncultured_Gemmatimonas_sp.	11	0	0	5		13	14	6	7		14	0	0	16		6	0	22	9		6	4	13	13		6	8	9	11		22	28	0	15		6	0	11	19		24	36
07db7829c15ccac7dc709f3d2652f130	d__Bacteria	p__Actinomycetota	c__Actinomycetota	o__Actinomycetota _unclassified	f__Actinomycetota _unclassified	g__Actinomycetota _unclassified	s__Actinomycetota _unclassified	0	0	34	33		0	20	0	0		0	0	0	0		0	0	0	0		21	61	0	39		0	0	0	0		0	0	0	0		30	24	0	15		27	20
1010f0c06babf7ccb6165ec0083002d7	d__Bacteria	p__Chloroflexi	c__JG30-KF-CM66	o__JG30-KF-CM66_unclassified	f__JG30-KF-CM66_unclassified	g__JG30-KF-CM66_unclassified	s__JG30-KF-CM66_unclassified	0	0	5	0		11	37	17	10		9	15	0	7		0	11	0	3		12	0	0	8		7	15	10	14		18	22	19	20		8	14	24	22		29	14
ec68414359edac5fe784b38c14956231	d__Bacteria	p__Chloroflexi	c__Anaerolineae	o__SBR1031	f__A4b	g__A4b_unclassified	s__A4b_unclassified	0	0	0	0		0	0	0	7		21	21	11	44		9	4	14	6		0	0	2	0		23	36	28	29		20	33	4	32		0	0	0	0		14	28
3e8685ad22a9b9ecd7ceac293c14e0f8	d__Bacteria	p__Latescibacteria	c__Latescibacteria_unclassified	o__Latescibacteria_unclassified	f__Latescibacteria_unclassified	g__Latescibacteria_unclassified	s__Latescibacteria_unclassified	15	11	0	4		22	10	14	24		0	0	0	0		0	0	0	0		24	7	44	13		0	0	0	0		37	24	31	14		10	25	0	9		14	22
ce820e0a294468e32d81820963538549	d__Bacteria	p__Chloroflexi	c__KD4-96	o__KD4-96_unclassified	f__KD4-96_unclassified	g__KD4-96_unclassified	s__KD4-96_unclassified	0	0	0	0		0	0	0	31		0	0	0	0		0	0	0	0		0	0	0	0		0	0	0	0		69	54	90	37		0	0	58	36		56	0
23ccc40334d87ac20e86b77573371f03	d__Bacteria	p__Acidobacteria	c__Subgroup_6	o__Subgroup_6_unclassified	f__Subgroup_6_unclassified	g__Subgroup_6_unclassified	s__Subgroup_6_unclassified	0	0	0	0		0	0	0	0		75	66	21	54		26	29	35	39		0	0	0	0		55	27	48	47		0	0	0	0		0	0	0	0		0	12
2da2f2b8e8e31cb05e0e96c63eec542c	d__Bacteria	p__Acidobacteria	c__Subgroup_6	o__Subgroup_6_unclassified	f__Subgroup_6_unclassified	g__Subgroup_6_unclassified	s__Subgroup_6_unclassified	0	0	0	0		0	0	0	0		0	59	0	24		79	71	78	55		0	0	0	0		16	0	24	40		0	0	0	0		0	0	0	0		37	0
013d60b51ee748c872cffffc71788e53	d__Bacteria	p__Pseudomonadota	c__AlphaPseudomonadota	o__Rhizobiales	f__Rhizobiales_Incertae_Sedis	g__Bauldia	s__Bauldia_unclassified	0	0	0	0		0	0	0	6		26	11	36	24		22	24	14	17		0	0	0	0		34	29	29	23		8	0	0	0		0	0	0	0		35	0
65eb93e6978387ea43d3abfc61cc1da5	d__Bacteria	p__Actinomycetota	c__Actinomycetota	o__Actinomycetota _unclassified	f__Actinomycetota _unclassified	g__Actinomycetota _unclassified	s__Actinomycetota _unclassified	0	0	0	0		18	42	29	19		0	0	0	0		0	0	0	0		13	0	0	0		0	0	0	0		21	16	0	33		39	29	34	31		34	12
d586a39b0215b28983c1cb21121f8aa5	d__Bacteria	p__Bacillota	c__Bacilli	o__Bacillales	f__Bacillaceae	g__Bacillus	s__Bacillus_gibsonii	0	0	0	8		17	13	16	0		13	19	16	19		23	22	12	13		4	7	12	8		20	15	26	14		0	0	0	14		15	12	16	14		0	15
f899e2c7b68ad5a73ced55ba846e7795	d__Bacteria	p__Bacillota	c__Bacilli	o__Bacillales	f__Bacillaceae	g__Bacillus	s__Bacillus_sp._P019	0	0	0	0		0	0	0	0		39	42	23	29		56	59	40	54		0	0	0	0		16	40	19	40		0	13	0	11		0	0	0	0		0	0
61d9a8ca45c2eba66ae23d136307932e	d__Bacteria	p__Chloroflexi	c__Dehalococcoidia	o__S085	f__S085_unclassified	g__S085_unclassified	s__S085_unclassified	0	27	22	16		17	27	28	27		0	0	0	0		0	0	0	0		31	16	21	22		0	0	0	0		17	0	17	18		21	10	0	36		6	0
6888a1cc2e0c85606235ce09e1598f63	d__Bacteria	p__Actinomycetota	c__Thermoleophilia	o__Gaiellales	f__Gaiellales_unclassified	g__Gaiellales_unclassified	s__Gaiellales_unclassified	15	22	19	26		14	14	12	13		8	0	0	0		0	0	14	0		17	0	16	24		0	0	0	0		9	0	0	13		12	28	19	15		17	15
e64903e2759b1380972c4944a1492552	d__Bacteria	p__Pseudomonadota	c__AlphaPseudomonadota	o__Tistrellales	f__Geminicoccaceae	g__Candidatus_Alysiosphaera	s__Candidatus_Alysiosphaera_unclassified	36	0	0	0		15	0	14	12		9	16	18	13		0	0	0	11		0	10	22	27		18	18	18	35		12	12	0	13		0	0	0	0		28	12
949fa0285e3d6838f60a961d9d44028f	d__Bacteria	p__Acidobacteria	c__Subgroup_6	o__Subgroup_6_unclassified	f__Subgroup_6_unclassified	g__Subgroup_6_unclassified	s__Subgroup_6_unclassified	48	0	0	0		0	0	0	81		0	0	0	0		0	0	22	24		32	0	34	0		0	0	0	0		0	0	0	0		0	0	0	0		0	0
1b49263993323a4d5eb02e8680900767	d__Bacteria	p__Pseudomonadota	c__GammaPseudomonadota	o__BetaPseudomonadotales	f__Nitrosomonadaceae	g__mle1-7	s__mle1-7_unclassified	9	0	0	10		0	6	15	29		21	18	23	28		20	13	34	33		0	12	7	0		12	9	0	10		0	10	0	0		0	0	0	0		0	11
b8e7b283bf558b7edfa75f059de1e1fc	d__Bacteria	p__Acidobacteria	c__Subgroup_6	o__Subgroup_6_unclassified	f__Subgroup_6_unclassified	g__Subgroup_6_unclassified	s__Subgroup_6_unclassified	14	17	0	0		0	0	0	33		0	0	0	0		0	0	0	0		0	0	16	0		21	0	0	44		0	0	0	34		0	0	0	0		65	44
d6daa9215514b97b5a9bac3171edb58c	d__Bacteria	p__Chloroflexi	c__Chloroflexia	o__Chloroflexales	f__Roseiflexaceae	g__Roseiflexaceae_unclassified	s__Roseiflexaceae_unclassified	0	0	0	0		12	19	0	11		29	25	0	0		18	0	8	0		0	8	0	0		22	16	0	0		17	12	11	26		0	3	26	14		25	29
e7b9d0bf258a8fc297eed4d62f36c891	d__Bacteria	p__Acidobacteria	c__Subgroup_6	o__Unknown_Order	f__Unknown_Family	g__Vicinamibacter	s__Vicinamibacter_unclassified	32	0	0	60		39	0	0	34		0	0	0	0		0	0	0	0		50	48	86	40		0	0	0	0		0	0	0	0		0	0	0	35		0	43
f1b59621276e06c5b1b7eec9d5931bc5	d__Bacteria	p__Actinomycetota	c__Actinomycetota	o__Propionibacteriales	f__Nocardioidaceae	g__Nocardioides	s__Nocardioides_unclassified	0	0	0	0		5	11	0	7		16	16	0	15		15	0	19	29		10	0	9	10		17	29	39	28		11	23	0	19		6	8	10	10		28	11
1cf9ed203251eb3745e4b132d107293d	d__Bacteria	p__Planctomycetes	c__Planctomycetia	o__Planctomycetales	f__Planctomycetaceae	g__Blastopirellula	s__uncultured_Blastopirellula_sp.	0	0	13	0		0	0	0	19		23	22	5	26		6	13	15	12		0	0	0	0		15	12	10	23		26	23	10	18		0	0	0	24		7	19
1bafa83c6e210fb1da71a8e962fe906a	d__Bacteria	p__Actinomycetota	c__Acidimicrobiia	o__Microtrichales	f__Microtrichales_unclassified	g__Microtrichales_unclassified	s__Microtrichales_unclassified	11	28	25	38		18	14	55	12		0	0	0	0		0	0	0	0		13	0	14	15		0	0	0	0		29	28	19	12		11	0	25	13		0	0
1c43c1f814baaa1dc3717fdf801f4528	d__Bacteria	p__Planctomycetes	c__Planctomycetacia	o__Pirellulales	f__Pirellulaceae	g__Pirellula	s__Pirellula_unclassified	11	0	7	7		0	0	16	0		4	6	0	2		25	92	0	47		6	24	11	19		3	4	4	7		2	7	0	12		11	0	5	9		14	11
701d389cf585d74eb6f44784dd1c57ba	d__Bacteria	p__Acidobacteria	c__Subgroup_6	o__Unknown_Order	f__Unknown_Family	g__Luteitalea	s__Luteitalea_unclassified	0	0	0	0		11	0	0	0		31	23	22	23		46	0	0	18		7	0	11	0		19	27	30	33		13	25	0	7		14	0	0	0		21	17
b4298f69877a3406331e4f0abbb77851	d__Bacteria	p__Chloroflexi	c__Chloroflexia	o__Thermomicrobiales	f__JG30-KF-CM45	g__JG30-KF-CM45_unclassified	s__JG30-KF-CM45_unclassified	17	0	6	12		3	19	10	22		0	0	0	10		57	54	36	87		6	0	6	3		0	0	3	0		8	3	0	8		6	0	5	5		5	10
20ad5b343a158e617aa2f39adbf005b6	d__Bacteria	p__Pseudomonadota	c__GammaPseudomonadota	o__BetaPseudomonadotales	f__Burkholderiaceae	g__Massilia	s__Massilia_unclassified	12	19	40	22		31	25	0	43		0	0	0	0		0	0	0	0		0	0	51	34		0	0	0	0		26	0	0	0		19	0	34	35		0	0
0152c5091084353e80a3759e532480cd	d__Bacteria	p__Actinomycetota	c__Actinomycetota	o__Frankiales	f__Acidothermaceae	g__Acidothermus	s__Acidothermus_unclassified	15	34	19	24		15	12	24	11		8	0	0	0		0	0	0	0		29	27	32	31		0	0	0	0		0	0	0	0		13	23	20	16		0	0
a550fb2671383d10ff304a8ddddada76	d__Bacteria	p__Bacillota	c__Bacilli	o__Bacillales	f__Planococcaceae	g__Domibacillus	s__Domibacillus_unclassified	0	0	0	0		18	36	0	11		0	0	0	0		43	54	44	41		22	0	0	0		0	0	0	0		21	14	0	16		31	0	43	24		0	0
f2b0f90350b64e81bec837175c531dbd	d__Bacteria	p__Planctomycetes	c__Planctomycetia	o__Planctomycetales	f__Planctomycetales_unclassified	g__Planctomycetales_unclassified	s__Planctomycetales_unclassified	0	0	13	15		20	17	12	23		0	0	0	0		0	0	10	0		8	9	12	15		0	0	0	7		6	20	11	26		13	16	7	29		21	16
bba6a064d4862a5ba10b68bbb8ce4014	d__Bacteria	p__Actinomycetota	c__Acidimicrobiia	o__IMCC26256	f__IMCC26256_unclassified	g__IMCC26256_unclassified	s__IMCC26256_unclassified	16	0	14	23		26	0	0	14		0	12	29	0		10	0	0	0		25	21	14	20		15	0	0	0		11	16	18	15		10	10	15	0		10	11
06853f43fbe8426a21396fe2028c7650	d__Bacteria	p__Acidobacteria	c__Blastocatellia_(Subgroup_4)	o__11-24	f__11-24_unclassified	g__11-24_unclassified	s__11-24_unclassified	0	0	0	0		0	0	0	0		48	0	0	38		45	40	28	0		0	0	0	0		29	0	20	0		0	0	0	15		0	0	0	0		52	24
497e12cb3de60caaa016bc1e1eb39239	d__Bacteria	p__Acidobacteria	c__Blastocatellia_(Subgroup_4)	o__Pyrinomonadales	f__Pyrinomonadaceae	g__RB41	s__RB41_unclassified	0	39	0	0		0	0	0	68		0	0	0	0		0	0	0	0		47	0	38	30		0	0	0	0		0	36	0	0		26	0	0	0		0	0
7bfe9967157c9b7b523ec1204706f0b1	d__Bacteria	p__Armatimonadetes	c__Armatimonadetes_unclassified	o__Armatimonadetes_unclassified	f__Armatimonadetes_unclassified	g__Armatimonadetes_unclassified	s__Armatimonadetes_unclassified	15	21	20	19		21	16	9	13		0	0	0	0		0	0	0	0		37	18	26	31		0	0	0	0		0	8	0	9		17	0	8	15		4	3
51a797daf80b2d855dcf71b0b1c613f8	d__Bacteria	p__Pseudomonadota	c__DeltaPseudomonadota	o__Myxococcales	f__mle1-27	g__mle1-27_unclassified	s__mle1-27_unclassified	13	14	16	15		12	0	0	0		11	11	0	8		0	0	13	0		25	22	11	17		15	15	15	15		6	17	0	10		12	13	10	8		13	10
41487a99c1a23f749df2ea9e7ab30bbc	d__Bacteria	p__Planctomycetes	c__Planctomycetacia	o__Isosphaerales	f__Isosphaeraceae	g__Isosphaeraceae_unclassified	s__Isosphaeraceae_unclassified	19	35	24	18		13	18	17	10		0	0	0	0		6	0	0	0		15	24	23	18		0	0	0	0		14	13	0	5		17	9	25	34		0	17
a97d08de6c23f8fec9a3ec84b886d36c	d__Bacteria	p__Actinomycetota	c__Acidimicrobiia	o__IMCC26256	f__IMCC26256_unclassified	g__IMCC26256_unclassified	s__IMCC26256_unclassified	0	0	37	22		0	0	0	0		16	25	36	19		21	0	0	17		0	0	17	37		21	20	15	18		0	19	0	20		14	0	32	16		0	22
92f6f3d4396e46a0c832115ec00bf75e	d__Bacteria	p__Actinomycetota	c__Thermoleophilia	o__Gaiellales	f__Gaiellales_unclassified	g__Gaiellales_unclassified	s__Gaiellales_unclassified	24	19	40	41		0	6	0	16		0	9	0	0		16	22	36	25		24	23	16	22		0	8	12	0		9	0	0	0		10	6	0	0		12	0
af2faa3026aac1d3bfda6cf01510c8f6	d__Bacteria	p__Actinomycetota	c__Actinomycetota	o__Micrococcales	f__Intrasporangiaceae	g__Phycicoccus	s__Phycicoccus_aerophilus	26	12	27	21		0	0	0	11		0	0	0	0		0	0	0	0		24	44	17	17		0	0	0	0		11	41	0	0		27	27	47	0		0	19
d5e8c78ad86b9dc31da35ecc03426c35	d__Bacteria	p__Planctomycetes	c__Planctomycetacia	o__Gemmatales	f__Gemmataceae	g__Gemmataceae_unclassified	s__Gemmataceae_unclassified	32	54	0	0		22	21	0	13		0	0	0	0		0	0	0	0		24	0	17	26		0	0	0	0		13	31	22	20		15	26	28	13		0	0
ee4cd11ee5afca311dbfd7b16c4002d6	d__Bacteria	p__Actinomycetota	c__Actinomycetota	o__Actinomycetota _unclassified	f__Actinomycetota _unclassified	g__Actinomycetota _unclassified	s__Actinomycetota _unclassified	42	0	0	37		44	0	0	19		0	0	0	0		49	0	39	28		0	0	0	73		0	0	0	67		0	0	0	0		15	0	0	0		0	0
1eb938533567f3ac5e85d3ccbff328fd	d__Bacteria	p__Acidobacteria	c__Subgroup_5	o__Subgroup_5_unclassified	f__Subgroup_5_unclassified	g__Subgroup_5_unclassified	s__Subgroup_5_unclassified	0	0	0	0		0	0	20	31		19	18	13	22		14	12	9	0		0	0	0	0		17	24	12	24		8	17	0	14		10	0	0	0		13	30
645d83c906939102ae13b747f27d1386	d__Bacteria	p__Actinomycetota	c__Acidimicrobiia	o__IMCC26256	f__IMCC26256_unclassified	g__IMCC26256_unclassified	s__IMCC26256_unclassified	0	0	0	13		23	12	0	16		15	18	16	15		13	8	0	18		0	0	13	0		8	0	11	12		17	21	0	26		14	16	18	0		17	0
f166573f2fff53d20f148ee01202bd84	d__Bacteria	p__Acidobacteria	c__Holophagae	o__Subgroup_7	f__Subgroup_7_unclassified	g__Subgroup_7_unclassified	s__Subgroup_7_unclassified	16	0	0	0		35	37	17	12		0	0	0	0		0	17	12	0		33	0	15	36		0	0	0	0		34	0	0	0		41	29	68	35		11	0
12c22329411d176281fa0a42d4a49838	d__Bacteria	p__Planctomycetes	c__Phycisphaerae	o__Tepidisphaerales	f__WD2101_soil_group	g__WD2101_soil_group_unclassified	s__WD2101_soil_group_unclassified	23	0	42	28		14	21	0	0		0	0	0	0		0	0	0	0		25	31	10	30		0	0	0	0		15	0	13	0		31	31	27	19		19	0
808167f694ceb02652cc6664f96aa205	d__Bacteria	p__Pseudomonadota	c__AlphaPseudomonadota	o__Sphingomonadales	f__Sphingomonadaceae	g__Sphingomonas	s__uncultured_Sphingomonas_sp.	0	0	0	0		0	0	0	0		20	0	0	12		79	109	45	140		0	0	0	0		24	30	24	31		0	0	0	0		0	0	0	0		0	0
e6061cc2f27d43103d321a1b5c87f2dc	d__Bacteria	p__Acidobacteria	c__Subgroup_6	o__Subgroup_6_unclassified	f__Subgroup_6_unclassified	g__Subgroup_6_unclassified	s__Subgroup_6_unclassified	0	0	0	0		39	28	18	0		0	0	0	0		0	0	0	0		24	0	28	44		0	0	0	0		28	0	0	34		16	24	41	33		29	25
206a5fa00c5a94812676f2646def0701	d__Bacteria	p__Pseudomonadota	c__DeltaPseudomonadota	o__Myxococcales	f__BIrii41	g__BIrii41_unclassified	s__BIrii41_unclassified	0	0	5	0		0	11	0	12		21	42	5	25		9	10	7	19		0	0	7	0		30	30	59	36		5	5	3	8		0	2	0	4		13	18
5af02313f03e6be46d5c204f29b571a2	d__Bacteria	p__Nitrospirae	c__Nitrospira	o__Nitrospirales	f__Nitrospiraceae	g__Nitrospira	s__uncultured_Nitrospira_sp.	14	0	9	10		19	32	16	14		0	13	0	13		6	0	0	0		7	23	0	17		4	14	18	14		6	10	0	13		17	12	27	42		15	11
b68db636255bcfe0b2f80b68a6facdf4	d__Bacteria	p__Pseudomonadota	c__AlphaPseudomonadota	o__Sphingomonadales	f__Sphingomonadaceae	g__Sphingomonas	s__Sphingomonas_unclassified	8	0	0	0		14	22	0	0		0	0	0	0		16	0	0	34		30	43	8	39		0	21	12	0		12	0	0	17		19	19	0	18		27	24
cddb4d741e96193fd30040db25621049	d__Bacteria	p__Actinomycetota	c__Thermoleophilia	o__Gaiellales	f__Gaiellales_unclassified	g__Gaiellales_unclassified	s__Gaiellales_unclassified	13	0	29	27		27	30	0	0		0	0	0	0		0	0	0	0		42	17	17	27		0	0	0	0		21	15	0	0		29	15	0	21		0	0
e873accdbc0516904d8592fbc84945bf	d__Bacteria	p__Actinomycetota	c__Acidimicrobiia	o__IMCC26256	f__IMCC26256_unclassified	g__IMCC26256_unclassified	s__IMCC26256_unclassified	0	0	0	0		0	0	0	0		39	54	30	56		18	28	19	33		0	0	0	0		59	46	47	50		0	0	0	0		0	0	0	0		0	0
10b3ce7f692699646a6a63fa2089b3f5	d__Bacteria	p__Pseudomonadota	c__AlphaPseudomonadota	o__Sphingomonadales	f__Sphingomonadaceae	g__Sphingomonas	s__uncultured_Sphingomonas_sp.	0	0	0	0		23	26	11	14		0	0	0	0		0	0	0	0		32	16	25	58		0	0	0	0		0	0	0	9		67	29	69	38		0	0
c9f59aa0f1cf9c4d06c3bf6628ec1792	d__Bacteria	p__Actinomycetota	c__Acidimicrobiia	o__Microtrichales	f__Microtrichales_unclassified	g__Microtrichales_unclassified	s__Microtrichales_unclassified	0	0	0	0		0	14	0	0		57	47	0	38		28	34	0	0		0	0	0	0		59	55	47	49		0	0	0	0		0	0	0	0		0	0
05d04d4b0bcfc3663cdecf8de2bcd4eb	d__Bacteria	p__Actinomycetota	c__Actinomycetota	o__Corynebacteriales	f__Mycobacteriaceae	g__Mycobacterium	s__Mycobacterium_unclassified	14	0	20	0		15	0	19	11		0	14	0	16		0	0	0	0		0	17	0	19		16	11	11	18		17	0	0	15		15	0	0	16		20	15
b3bc0ed0bf464a8c4c8468a76af8dc25	d__Bacteria	p__Verrucomicrobia	c__Verrucomicrobiae	o__Chthoniobacterales	f__Chthoniobacteraceae	g__Chthoniobacter	s__Chthoniobacter_unclassified	0	4	0	0		9	16	0	11		44	28	10	33		8	0	26	0		13	0	7	8		0	9	20	16		35	41	8	26		7	7	0	22		16	32
00d499ceb07f8307c737414365960f36	d__Bacteria	p__Actinomycetota	c__Actinomycetota	o__Actinomycetota _unclassified	f__Actinomycetota _unclassified	g__Actinomycetota _unclassified	s__Actinomycetota _unclassified	0	0	0	0		0	0	34	0		0	0	0	0		0	0	0	0		57	0	36	0		0	0	0	0		0	0	0	27		41	0	0	44		0	0
ff11ab99bba0958b6e1c0b3f6146f006	d__Bacteria	p__Bacteroidota	c__Bacteroidia	o__Chitinophagales	f__Chitinophagaceae	g__Chitinophagaceae_unclassified	s__Chitinophagaceae_unclassified	18	25	30	31		10	21	0	10		0	0	0	0		14	17	46	14		18	14	0	18		0	0	0	0		0	0	0	11		39	27	12	23		0	0
2d16f916660b0b9e4cd22c96c152197c	d__Bacteria	p__Actinomycetota	c__Actinomycetota	o__Micromonosporales	f__Micromonosporaceae	g__Catellatospora	s__uncultured_Catellatospora_sp.	0	0	11	0		11	0	20	0		8	28	0	19		7	10	26	0		0	0	9	11		43	17	22	36		9	19	0	30		13	0	0	0		7	22
50f77045f7edbc74402290afe3e741fe	d__Bacteria	p__Planctomycetes	c__Planctomycetacia	o__Pirellulales	f__Pirellulaceae	g__Pirellulaceae_unclassified	s__Pirellulaceae_unclassified	0	0	13	29		15	19	0	11		22	0	0	14		26	0	14	25		14	0	15	10		7	18	8	15		14	24	0	14		12	0	0	17		0	19
e7cbdd4653b33f0f7f6a5cb779253d3a	d__Bacteria	p__Pseudomonadota	c__DeltaPseudomonadota	o__NB1-j	f__NB1-j_unclassified	g__NB1-j_unclassified	s__NB1-j_unclassified	12	20	9	0		0	14	0	29		0	0	0	0		0	0	15	0		0	0	31	0		0	0	0	15		14	26	15	27		9	12	8	14		13	0
96ca09243ee989f9c2edebff9c2081ee	d__Bacteria	p__Pseudomonadota	c__AlphaPseudomonadota	o__Rhodospirillales	f__Acetobacteraceae	g__Roseomonas	s__uncultured_Roseomonas_sp.	0	15	5	6		16	18	22	18		8	17	0	10		8	17	15	14		9	0	8	18		6	0	14	15		15	12	0	32		17	11	9	9		8	7
01f8e638f59074d2f22591e1179920f6	d__Bacteria	p__Actinomycetota	c__Thermoleophilia	o__Solirubrobacterales	f__Conexibacteraceae	g__Conexibacter	s__uncultured_Conexibacter_sp.	25	0	0	22		14	0	0	14		0	0	0	0		12	0	0	0		13	0	17	25		29	0	0	0		14	14	0	18		0	17	0	22		26	13
7d778e9fcfcd2f2d780e4969897cda4e	d__Bacteria	p__Verrucomicrobia	c__Verrucomicrobiae	o__Pedosphaerales	f__Pedosphaeraceae	g__Pedosphaeraceae_unclassified	s__Pedosphaeraceae_unclassified	0	24	0	0		13	33	22	23		0	0	0	0		0	0	0	0		0	0	19	19		0	0	0	0		20	17	18	20		19	20	25	26		0	0
ba92bc0e94debab45e6e50c586d7b8b8	d__Bacteria	p__Acidobacteria	c__Thermoanaerobaculia	o__Thermoanaerobaculales	f__Thermoanaerobaculaceae	g__Subgroup_10	s__Subgroup_10_unclassified	0	0	0	0		0	0	0	0		44	26	25	72		0	16	10	18		0	0	0	0		35	41	22	35		21	25	0	37		0	0	0	0		17	12
e0d37cd6f41de9854b375e593d4165ad	d__Bacteria	p__Chloroflexi	c__Chloroflexia	o__Thermomicrobiales	f__JG30-KF-CM45	g__JG30-KF-CM45_unclassified	s__JG30-KF-CM45_unclassified	19	28	34	38		10	26	7	11		0	0	0	0		0	0	11	0		24	50	20	8		0	0	0	0		7	0	0	0		22	14	0	0		12	0
37b087503408588fb50b8489a7c26086	d__Bacteria	p__Armatimonadetes	c__Chthonomonadetes	o__Chthonomonadales	f__Chthonomonadales_unclassified	g__Chthonomonadales_unclassified	s__Chthonomonadales_unclassified	16	0	0	0		0	11	0	12		15	7	0	25		0	0	9	0		25	0	20	0		0	0	0	0		38	0	0	42		0	8	46	19		10	34
9b064749c853dd153d68cd2587d6517b	d__Bacteria	p__Armatimonadetes	c__Armatimonadetes_unclassified	o__Armatimonadetes_unclassified	f__Armatimonadetes_unclassified	g__Armatimonadetes_unclassified	s__Armatimonadetes_unclassified	39	11	33	36		12	8	5	3		0	0	0	0		0	0	0	0		7	20	9	31		0	0	0	0		9	0	0	0		16	27	10	16		6	10
a0d33972dc885ca9079ba443ae34cf67	d__Bacteria	p__Actinomycetota	c__Actinomycetota	o__Propionibacteriales	f__Nocardioidaceae	g__Aeromicrobium	s__uncultured_Aeromicrobium_sp.	8	0	0	0		0	0	0	0		32	42	28	54		0	0	0	0		12	0	12	9		26	34	24	35		16	11	0	16		24	9	0	12		14	0
14830871b9b99fced46c7bec9940f1c7	d__Bacteria	p__Pseudomonadota	c__DeltaPseudomonadota	o__Desulfarculales	f__Desulfarculaceae	g__Desulfarculaceae_unclassified	s__Desulfarculaceae_unclassified	0	0	0	0		0	0	0	0		27	14	30	40		22	18	39	18		0	0	0	0		39	38	16	26		0	0	0	0		0	0	0	0		10	18
b48991d50f3650cfd0d318b0f98483d0	d__Bacteria	p__Acidobacteria	c__Subgroup_25	o__Subgroup_25_unclassified	f__Subgroup_25_unclassified	g__Subgroup_25_unclassified	s__Subgroup_25_unclassified	12	22	15	0		20	28	24	10		0	0	0	0		0	0	0	0		35	11	19	12		0	0	0	0		21	0	18	17		16	0	21	38		0	0
bf5814d8e54e05c99c3f3ab9e8c61898	d__Bacteria	p__Pseudomonadota	c__GammaPseudomonadota	o__Steroidobacterales	f__Steroidobacteraceae	g__Steroidobacteraceae_unclassified	s__Steroidobacteraceae_unclassified	14	8	0	10		13	18	19	15		0	14	0	0		0	0	8	0		21	12	22	15		13	13	11	9		11	13	0	20		8	7	10	22		17	21
eafc0f1c9c4bb8b52f15bf96be98b61f	d__Bacteria	p__Actinomycetota	c__Acidimicrobiia	o__Acidimicrobiales	f__Acidimicrobiaceae	g__Acidimicrobiaceae_unclassified	s__Acidimicrobiaceae_unclassified	0	19	0	0		0	0	31	0		7	8	0	13		15	0	0	19		0	34	14	37		5	8	20	12		0	28	0	15		0	16	0	19		26	21
8fb600b963403ea55adaf1fb4b5dd8d9	d__Bacteria	p__Actinomycetota	c__Thermoleophilia	o__Gaiellales	f__Gaiellales_unclassified	g__Gaiellales_unclassified	s__Gaiellales_unclassified	0	0	36	0		0	32	0	0		0	0	0	0		0	0	0	0		48	0	37	39		0	0	0	0		0	0	0	12		27	23	33	0		0	0
e0bc0f3c9c6d3dfcea3765a351a1549b	d__Bacteria	p__Pseudomonadota	c__BetaPseudomonadota	o__Burkholderiales	f__Oxalobacteraceae	g__Herbaspirillum	s__Herbaspirillum_sp._Sco-D19	0	0	0	0		0	0	0	0		0	0	0	27		0	0	0	0		0	0	0	0		0	0	0	0		35	53	0	0		0	0	48	37		0	56
8e5a4f1d8e0b0465c8da3add21aeb79d	d__Bacteria	p__Actinomycetota	c__Thermoleophilia	o__Gaiellales	f__Gaiellales_unclassified	g__Gaiellales_unclassified	s__Gaiellales_unclassified	0	0	15	0		5	9	0	12		14	13	0	5		10	11	4	18		7	11	18	14		15	13	4	10		12	20	7	25		7	0	10	11		27	24
ff4b74ec14ac8f9e2aca6f3b5d9cdee0	d__Bacteria	p__Bacillota	c__Bacilli	o__Bacillales	f__Paenibacillaceae	g__Paenibacillus	s__Paenibacillus_illinoisensis	0	0	0	0		20	25	57	0		0	0	0	0		0	24	0	0		0	0	0	35		29	0	0	0		0	0	0	0		0	38	51	69		0	0
1a28494547f8d9d3ef04d700c5572a18	d__Bacteria	p__Pseudomonadota	c__AlphaPseudomonadota	o__Rhizobiales	f__Hyphomicrobiaceae	g__Hyphomicrobiaceae_unclassified	s__Hyphomicrobiaceae_unclassified	0	0	0	0		0	0	0	0		66	34	0	27		0	0	0	0		0	0	0	0		82	42	0	75		0	0	0	0		0	0	0	0		66	71
43a14ef787ec62bc688b74848371d82c	d__Bacteria	p__Pseudomonadota	c__DeltaPseudomonadota	o__Myxococcales	f__Haliangiaceae	g__Haliangium	s__Haliangium_unclassified	37	19	47	24		23	13	0	20		0	0	0	0		0	0	25	0		0	34	0	0		0	0	0	0		0	0	0	0		50	49	27	0		0	0
babea669dc1c9c661cff5a5aab10c839	d__Bacteria	p__Actinomycetota	c__Thermoleophilia	o__Solirubrobacterales	f__Solirubrobacteraceae	g__Conexibacter	s__Conexibacter_unclassified	0	32	0	39		0	26	0	37		0	0	0	0		21	0	0	18		35	0	0	41		0	0	0	0		0	0	0	36		0	0	0	34		0	27
054b6e17fe480bdde696771903a50bc8	d__Bacteria	p__Actinomycetota	c__Actinomycetota	o__Actinomycetota _unclassified	f__Actinomycetota _unclassified	g__Actinomycetota _unclassified	s__Actinomycetota _unclassified	0	0	0	0		0	0	0	0		30	32	0	32		0	0	0	0		0	0	0	0		35	28	42	44		0	0	0	21		0	0	0	0		35	24
36526cac212103edd5180073756cfa34	d__Bacteria	p__Actinomycetota	c__Actinomycetota	o__Actinomycetota _unclassified	f__Actinomycetota _unclassified	g__Actinomycetota _unclassified	s__Actinomycetota _unclassified	0	0	0	0		0	0	0	0		40	51	16	56		17	0	16	18		0	0	0	0		48	49	67	33		0	0	0	0		0	0	0	0		18	20
5124885f63e9dd60a82c8eb40a9d632a	d__Bacteria	p__Gemmatimonadetes	c__Gemmatimonadetes	o__Gemmatimonadales	f__Gemmatimonadaceae	g__Gemmatimonas	s__Gemmatimonas_unclassified	12	0	33	42		0	13	0	0		0	11	0	0		0	10	0	0		19	22	11	23		0	0	0	21		15	26	0	0		16	13	0	13		22	22
548c1774742c2abdb61005c2e9fe6779	d__Bacteria	p__Actinomycetota	c__Thermoleophilia	o__Solirubrobacterales	f__Solirubrobacteraceae	g__Conexibacter	s__Conexibacter_unclassified	0	16	10	0		19	20	44	12		0	0	0	0		0	28	18	9		22	0	17	16		0	20	0	0		0	16	0	11		0	10	14	19		0	0
54b4aa71d07e0ace98d24b364601483b	d__Bacteria	p__Acidobacteria	c__Subgroup_6	o__Subgroup_6_unclassified	f__Subgroup_6_unclassified	g__Subgroup_6_unclassified	s__Subgroup_6_unclassified	37	0	0	31		0	0	0	33		0	0	0	0		0	0	0	0		32	0	42	27		0	0	0	0		13	0	0	0		29	0	0	0		0	0
7f0c00851d3e92d6292d1435f36b673c	d__Bacteria	p__Acidobacteria	c__Subgroup_6	o__Subgroup_6_unclassified	f__Subgroup_6_unclassified	g__Subgroup_6_unclassified	s__Subgroup_6_unclassified	0	0	0	0		0	0	0	0		37	30	0	16		13	7	13	12		0	0	0	0		18	0	14	31		0	0	0	0		0	0	0	18		0	0
849a995a70de4b6092c54ac966cc0d07	d__Bacteria	p__Verrucomicrobia	c__Verrucomicrobiae	o__Chthoniobacterales	f__Chthoniobacteraceae	g__Candidatus_Udaeobacter	s__Candidatus_Udaeobacter_unclassified	30	49	17	0		0	0	0	30		14	0	0	0		0	0	28	0		31	0	32	0		14	0	0	0		0	23	0	0		0	0	0	0		23	20
e0a06fe4060948c64421f237dbf3b223	d__Bacteria	p__Actinomycetota	c__Thermoleophilia	o__Solirubrobacterales	f__Solirubrobacteraceae	g__Conexibacter	s__Conexibacter_unclassified	0	0	57	0		28	19	35	17		0	0	0	0		0	0	0	0		17	0	0	13		0	0	0	0		0	0	0	24		18	0	55	27		31	0
837a03e29a3c1430a2b68adc821d1024	d__Bacteria	p__Latescibacteria	c__Latescibacteria_unclassified	o__Latescibacteria_unclassified	f__Latescibacteria_unclassified	g__Latescibacteria_unclassified	s__Latescibacteria_unclassified	7	8	9	3		0	0	7	3		3	0	0	0		0	0	0	0		6	0	24	17		8	0	6	2		18	27	17	14		0	7	0	0		33	32
b755c832fb91a3f13c1a39b874e51c2d	d__Bacteria	p__Acidobacteria	c__Acidobacteriia	o__Solibacterales	f__Solibacteraceae_(Subgroup_3)	g__Candidatus_Solibacter	s__Candidatus_Solibacter_unclassified	0	0	0	0		23	29	0	38		0	0	0	0		0	0	20	0		28	0	35	0		11	0	16	0		19	15	0	22		0	0	0	28		15	15
79f125626d35384dd1eac2e0eeef8614	d__Bacteria	p__Acidobacteria	c__Subgroup_6	o__Subgroup_6_unclassified	f__Subgroup_6_unclassified	g__Subgroup_6_unclassified	s__Subgroup_6_unclassified	0	8	0	0		0	0	0	13		30	17	0	21		0	0	15	11		0	0	0	0		0	0	0	0		16	37	0	18		0	0	0	6		21	20
81b750e461c4c19b71bb69a7be144baf	d__Bacteria	p__Pseudomonadota	c__GammaPseudomonadota	o__BetaPseudomonadotales	f__SC-I-84	g__SC-I-84_unclassified	s__SC-I-84_unclassified	24	0	33	50		13	0	0	0		0	0	0	0		17	0	0	0		29	13	0	23		0	0	9	0		12	0	0	0		23	11	13	7		0	0
ce9fd86fd0a47f85c6bd7360e29abbce	d__Bacteria	p__Verrucomicrobia	c__Verrucomicrobiae	o__Pedosphaerales	f__Pedosphaeraceae	g__Pedosphaeraceae_unclassified	s__Pedosphaeraceae_unclassified	12	16	0	8		6	0	12	13		13	7	21	13		8	19	0	7		8	8	9	11		14	10	0	7		11	10	21	12		6	0	0	6		13	28
f1bfdb9baec8c030b05380b17d4b36de	d__Bacteria	p__Actinomycetota	c__Thermoleophilia	o__Gaiellales	f__Gaiellales_unclassified	g__Gaiellales_unclassified	s__Gaiellales_unclassified	0	0	0	11		16	9	0	0		0	0	0	0		0	0	0	0		12	15	13	18		0	0	0	0		14	7	0	10		57	30	78	26		20	39
ce6e46f6504a1ff3482d5eb2e7dd7e62	d__Bacteria	p__Pseudomonadota	c__GammaPseudomonadota	o__BetaPseudomonadotales	f__Nitrosomonadaceae	g__MND1	s__MND1_unclassified	0	0	0	0		0	0	0	0		35	46	23	31		26	25	21	36		0	0	0	0		54	59	34	47		0	0	0	0		0	0	0	0		0	28
327fc25dd8023a79b7e0d73a2550f047	d__Bacteria	p__Chloroflexi	c__KD4-96	o__KD4-96_unclassified	f__KD4-96_unclassified	g__KD4-96_unclassified	s__KD4-96_unclassified	54	55	52	73		0	27	0	0		0	0	0	0		0	0	0	0		55	41	0	47		0	0	0	0		0	0	0	0		21	20	0	22		0	0
4a70a8e43687807c8dbefb1962044d4d	d__Bacteria	p__Planctomycetes	c__Planctomycetacia	o__Pirellulales	f__Pirellulaceae	g__Pirellula	s__Pirellula_unclassified	0	0	0	0		0	0	0	28		33	37	23	29		13	10	0	10		0	0	0	0		34	21	25	21		0	29	0	21		0	0	0	0		13	16
89d93535267b026b99e0dfe4a489d31e	d__Bacteria	p__Fibrobacteres	c__Fibrobacteres_unclassified	o__Fibrobacteres_unclassified	f__Fibrobacteres_unclassified	g__Fibrobacteres_unclassified	s__Fibrobacteres_unclassified	21	12	9	9		12	13	43	17		0	0	0	0		0	0	0	0		18	0	82	16		0	0	0	0		14	10	0	4		9	6	0	7		3	3
099f3bd8fd4df7c43e7dfd2f0ed86b9a	d__Bacteria	p__Actinomycetota	c__Actinomycetota	o__Micromonosporales	f__Micromonosporaceae	g__Luedemannella	s__Luedemannella_unclassified	15	13	16	19		13	0	12	18		13	18	0	0		0	0	0	16		33	10	0	9		17	0	18	14		0	15	11	10		27	15	0	16		17	0
4d37922d7a29bd0acf99aabee7dfb84f	d__Bacteria	p__Chloroflexi	c__Chloroflexia	o__Thermomicrobiales	f__JG30-KF-CM45	g__JG30-KF-CM45_unclassified	s__JG30-KF-CM45_unclassified	19	17	19	0		14	47	22	36		0	0	0	0		0	0	0	0		12	0	13	12		0	0	0	0		22	8	0	16		30	15	27	46		0	7
55695752bd3ba9bc1e262b6737f64b97	d__Bacteria	p__Acidobacteria	c__Subgroup_6	o__Subgroup_6_unclassified	f__Subgroup_6_unclassified	g__Subgroup_6_unclassified	s__Subgroup_6_unclassified	29	0	76	110		0	0	0	0		0	0	0	0		0	0	0	0		51	66	0	22		0	0	0	0		0	0	0	0		0	0	0	0		8	0
65f152bf33249e78fb87f4da4116fa38	d__Bacteria	p__Pseudomonadota	c__AlphaPseudomonadota	o__Rhizobiales	f__Beijerinckiaceae	g__Microvirga	s__Microvirga_unclassified	12	24	8	15		0	15	38	0		0	0	0	14		17	23	21	22		17	17	10	0		0	0	14	0		19	0	0	0		0	0	0	16		11	11
fa7d0b7f4a7ec0494be15e5d0b232f66	d__Bacteria	p__Pseudomonadota	c__GammaPseudomonadota	o__PLTA13	f__PLTA13_unclassified	g__PLTA13_unclassified	s__PLTA13_unclassified	0	9	8	0		0	0	0	19		12	23	0	36		0	16	0	20		0	0	0	0		17	21	0	21		16	20	17	17		0	0	0	0		26	14
6e9c7b34ff260865fb787701da5026d5	d__Bacteria	p__Latescibacteria	c__Latescibacteria_unclassified	o__Latescibacteria_unclassified	f__Latescibacteria_unclassified	g__Latescibacteria_unclassified	s__Latescibacteria_unclassified	0	35	10	0		25	26	39	41		8	0	0	0		0	0	11	0		0	0	52	15		0	0	0	0		29	8	0	10		0	21	0	0		0	0
90233fafe474291137723be1c7eb3733	d__Bacteria	p__Actinomycetota	c__Actinomycetota	o__Micrococcales	f__Microbacteriaceae	g__Leifsonia	s__Leifsonia_sp._MN_177	49	30	33	21		0	8	0	0		36	0	0	0		0	0	8	0		17	14	0	11		0	0	0	0		0	0	0	9		120	49	0	15		0	0
cee29c951cfa7bf1c27631af2d165eed	d__Bacteria	p__Pseudomonadota	c__DeltaPseudomonadota	o__Desulfarculales	f__Desulfarculaceae	g__Desulfarculaceae_unclassified	s__Desulfarculaceae_unclassified	0	0	0	9		0	0	0	15		31	0	0	22		0	20	0	22		0	0	0	0		0	0	18	15		19	0	0	27		0	0	0	21		31	40
3fe68a3081d43c12f852be9b4cd1dd6b	d__Bacteria	p__Pseudomonadota	c__AlphaPseudomonadota	o__Rhizobiales	f__Hyphomicrobiaceae	g__Rhodoplanes	s__uncultured_Rhodoplanes_sp.	0	0	0	0		0	0	0	0		48	45	0	24		14	29	25	18		0	0	0	0		41	28	59	43		0	0	0	0		0	0	0	0		15	18
79e553b18a4ed931eff83a653366ebf0	d__Bacteria	p__Actinomycetota	c__Thermoleophilia	o__Gaiellales	f__Gaiellales_unclassified	g__Gaiellales_unclassified	s__Gaiellales_unclassified	25	22	34	29		25	24	12	10		0	0	0	0		0	0	0	0		54	27	40	59		0	0	0	0		6	0	0	0		20	22	0	25		0	0
c4ba017e46085d0ff3c97f6750d71799	d__Bacteria	p__Actinomycetota	c__Thermoleophilia	o__Solirubrobacterales	f__Solirubrobacteraceae	g__Conexibacter	s__Conexibacter_unclassified	0	0	0	0		0	25	0	19		0	0	0	0		0	0	0	12		14	31	15	0		0	0	0	0		25	24	0	36		17	21	25	0		0	22
63e4734cbea18d55f9a848432b46acc4	d__Bacteria	p__Actinomycetota	c__Thermoleophilia	o__Solirubrobacterales	f__67-14	g__67-14_unclassified	s__67-14_unclassified	0	0	0	0		0	0	0	0		40	36	41	41		24	28	21	23		0	0	0	0		45	46	64	38		0	0	0	0		0	0	0	0		0	12
6a36c86a9a47bdb339c69d2573e861d3	d__Bacteria	p__Chloroflexi	c__KD4-96	o__KD4-96_unclassified	f__KD4-96_unclassified	g__KD4-96_unclassified	s__KD4-96_unclassified	13	0	5	8		3	0	8	18		0	32	0	0		25	14	0	35		0	0	0	0		33	25	28	24		14	19	0	18		0	0	0	0		22	17
1a05c87fcca15e8bbc3a37f733b1c2f1	d__Bacteria	p__Acidobacteria	c__Acidobacteria_unclassified	o__Acidobacteria_unclassified	f__Acidobacteria_unclassified	g__Acidobacteria_unclassified	s__Acidobacteria_unclassified	0	0	18	16		0	13	0	16		0	16	0	8		67	69	50	51		0	0	0	16		12	0	0	0		0	0	0	0		0	0	0	14		0	16
7473f92b31d6b79cb5dc82d9674be23d	d__Bacteria	p__Actinomycetota	c__Thermoleophilia	o__Gaiellales	f__Gaiellales_unclassified	g__Gaiellales_unclassified	s__Gaiellales_unclassified	0	25	0	22		14	21	18	25		0	0	0	0		0	10	0	7		25	19	12	22		0	0	0	0		0	12	0	9		12	0	19	19		12	0
1a2386e17af1d0dcb23b39189362ccc5	d__Bacteria	p__Gemmatimonadetes	c__Longimicrobia	o__Longimicrobiales	f__Longimicrobiaceae	g__Longimicrobiaceae_unclassified	s__Longimicrobiaceae_unclassified	10	0	3	8		0	23	0	10		0	0	0	0		29	21	8	16		0	9	6	3		0	0	0	0		3	0	0	4		0	8	3	4		0	0
09bf4a67f0a1adaaa9c4f10c07f5c098	d__Bacteria	p__Pseudomonadota	c__GammaPseudomonadota	o__BetaPseudomonadotales	f__Nitrosomonadaceae	g__Ellin6067	s__Ellin6067_unclassified	0	0	0	0		44	0	0	21		0	0	0	56		0	0	0	0		0	0	18	0		0	0	0	0		27	35	0	32		0	12	0	0		0	17
455bd624e65573a3c24b962081d658f6	d__Bacteria	p__Verrucomicrobia	c__Verrucomicrobiae	o__Opitutales	f__Opitutaceae	g__Opitutus	s__Opitutus_unclassified	27	0	0	0		16	0	16	0		26	0	0	24		13	0	13	4		0	0	32	0		12	14	19	14		0	42	0	0		0	15	0	19		12	0
08587465ec3599fc2427da6b0fe7eb76	d__Bacteria	p__Actinomycetota	c__Actinomycetota	o__Propionibacteriales	f__Nocardioidaceae	g__Marmoricola	s__Marmoricola_unclassified	0	0	0	0		0	0	0	0		0	0	0	0		25	63	16	37		14	75	0	21		0	0	0	0		0	0	0	0		34	15	0	0		0	0
3aff3a3b576d45bc9b8e7470cde8c782	d__Bacteria	p__Acidobacteria	c__Holophagae	o__Subgroup_7	f__Subgroup_7_unclassified	g__Subgroup_7_unclassified	s__Subgroup_7_unclassified	0	0	0	0		0	13	15	15		0	0	0	0		0	0	8	12		9	0	27	5		14	0	0	0		27	26	20	41		8	0	0	14		35	13
59a6ddade3edc829d4ce69227acb689d	d__Bacteria	p__Nitrospirae	c__Nitrospira	o__Nitrospirales	f__Nitrospiraceae	g__Nitrospira	s__Nitrospira_unclassified	0	0	0	0		20	0	0	0		0	10	6	0		0	0	0	0		18	0	18	19		22	0	14	9		22	14	32	27		0	0	35	18		0	0
0b9c23d2f57ac8f2b7c60c3935c0ac23	d__Bacteria	p__Chloroflexi	c__TK10	o__TK10_unclassified	f__TK10_unclassified	g__TK10_unclassified	s__TK10_unclassified	0	0	45	32		0	0	0	28		0	0	0	0		0	0	0	0		22	35	0	0		0	0	0	0		17	0	0	0		42	0	36	12		0	0
3fda5e17224cf029151142e424d41ea6	d__Bacteria	p__Rokubacteria	c__NC10	o__Rokubacteriales	f__Rokubacteriales_unclassified	g__Rokubacteriales_unclassified	s__Rokubacteriales_unclassified	31	22	16	0		16	0	36	0		0	0	0	0		0	0	0	0		23	0	83	14		0	0	0	0		0	0	0	0		0	0	0	15		0	0
6c9ef6ba71b9889c622f42699867de67	d__Bacteria	p__Acidobacteria	c__Subgroup_5	o__Subgroup_5_unclassified	f__Subgroup_5_unclassified	g__Subgroup_5_unclassified	s__Subgroup_5_unclassified	0	0	0	18		25	0	0	21		9	21	0	11		8	15	6	0		28	14	32	20		0	15	11	15		26	23	0	0		8	0	0	0		19	18
b4dff88bea3b609481803b0e5001a77f	d__Bacteria	p__Pseudomonadota	c__GammaPseudomonadota	o__BetaPseudomonadotales	f__Nitrosomonadaceae	g__IS-44	s__IS-44_unclassified	21	0	35	48		27	0	10	0		0	0	0	0		0	0	0	0		27	22	24	12		0	0	0	0		16	0	25	22		20	21	24	26		0	0
0f2b55a28924a43aa84b3dfd1ade2b03	d__Bacteria	p__Acidobacteria	c__Blastocatellia_(Subgroup_4)	o__Blastocatellales	f__Blastocatellaceae	g__Blastocatellaceae_unclassified	s__Blastocatellaceae_unclassified	0	21	132	95		0	0	0	0		0	0	0	0		0	0	0	0		0	0	0	0		0	0	0	0		0	0	0	0		34	15	0	0		0	0
5d2f7a6ccaa2f39f48888591ce475336	d__Bacteria	p__Planctomycetes	c__Planctomycetacia	o__Isosphaerales	f__Isosphaeraceae	g__Aquisphaera	s__Aquisphaera_unclassified	31	24	41	23		20	27	17	7		0	0	0	0		0	0	8	0		18	21	8	15		0	0	0	0		0	10	0	10		35	15	13	25		3	0
99b2cf81ac003bcc81890deba8395fca	d__Bacteria	p__Acidobacteria	c__Blastocatellia_(Subgroup_4)	o__Pyrinomonadales	f__Pyrinomonadaceae	g__RB41	s__RB41_unclassified	11	0	0	0		21	0	0	7		0	0	0	0		0	0	0	0		9	0	18	10		0	0	0	0		29	62	14	15		17	22	35	29		19	19
090044d6887a3e395f57fbfdeca14bfb	d__Bacteria	p__Gemmatimonadetes	c__Gemmatimonadetes	o__Gemmatimonadales	f__Gemmatimonadaceae	g__Gemmatimonas	s__uncultured_Gemmatimonas_sp.	0	20	0	0		0	0	0	7		0	0	0	0		41	64	103	37		8	0	0	7		0	0	0	7		0	0	0	0		14	15	0	16		9	35
58ae8abbb7950a21bae1e442ab14ae9e	d__Bacteria	p__Actinomycetota	c__MB-A2-108	o__MB-A2-108_unclassified	f__MB-A2-108_unclassified	g__MB-A2-108_unclassified	s__MB-A2-108_unclassified	21	21	18	9		9	11	0	12		0	0	0	0		0	11	11	0		24	0	29	27		0	0	10	0		0	6	15	0		12	6	9	12		0	0
5b90ac66c674c3164a7911c5478d74d6	d__Bacteria	p__Chloroflexi	c__Gitt-GS-136	o__Gitt-GS-136_unclassified	f__Gitt-GS-136_unclassified	g__Gitt-GS-136_unclassified	s__Gitt-GS-136_unclassified	17	23	8	10		28	22	43	37		0	0	0	0		0	0	0	0		47	10	30	57		0	0	0	0		11	11	10	0		18	13	0	34		0	0
76092153b15c34bcbe6664f73604ddc6	d__Bacteria	p__Chloroflexi	c__Dehalococcoidia	o__S085	f__S085_unclassified	g__S085_unclassified	s__S085_unclassified	0	0	0	0		0	0	0	0		33	31	18	22		26	24	23	14		0	0	0	0		30	0	22	39		8	9	0	18		0	0	0	0		21	25
033e6e31729d254ed4b0a6e61dcad59f	d__Bacteria	p__Planctomycetes	c__Phycisphaerae	o__Tepidisphaerales	f__WD2101_soil_group	g__WD2101_soil_group_unclassified	s__WD2101_soil_group_unclassified	0	7	0	0		0	7	8	9		34	27	12	26		22	19	19	6		0	0	0	0		15	32	23	23		16	12	7	9		0	0	0	0		21	16
65e45214861ccd4c219b1c963a543693	d__Bacteria	p__Actinomycetota	c__Actinomycetota	o__Frankiales	f__Acidothermaceae	g__Acidothermus	s__Acidothermus_unclassified	23	0	10	0		14	24	0	13		0	0	0	0		7	0	0	0		43	26	22	40		0	0	0	0		0	9	0	0		27	26	0	24		0	0
6a85192427d92455574708842d092325	d__Bacteria	p__Actinomycetota	c__Thermoleophilia	o__Gaiellales	f__Gaiellaceae	g__Gaiella	s__Gaiella_unclassified	0	0	0	0		0	0	0	0		0	0	0	0		0	0	0	0		0	0	0	0		0	0	0	0		57	17	0	28		0	0	0	26		40	62
7faccb65676a2c40636da004a18ec5a0	d__Bacteria	p__Actinomycetota	c__Actinomycetota	o__Propionibacteriales	f__Nocardioidaceae	g__Nocardioides	s__Nocardioides_unclassified	0	0	0	0		0	0	0	0		25	25	0	18		26	22	28	22		0	0	0	0		25	32	37	24		0	0	0	0		0	0	0	14		27	29
d0e9d63e214522f77ae4b1a3bb5d7159	d__Bacteria	p__Chloroflexi	c__KD4-96	o__KD4-96_unclassified	f__KD4-96_unclassified	g__KD4-96_unclassified	s__KD4-96_unclassified	68	0	35	0		0	0	0	0		9	11	0	0		0	0	13	0		0	0	0	29		0	11	20	10		0	13	0	24		16	0	0	0		31	25
e92de63bba9fa0be997bdcb7f9a36592	d__Bacteria	p__Pseudomonadota	c__GammaPseudomonadota	o__BetaPseudomonadotales	f__Nitrosomonadaceae	g__MND1	s__MND1_unclassified	19	0	0	0		0	0	0	0		38	40	0	57		22	24	26	27		0	0	0	0		40	31	46	47		0	0	0	12		0	0	0	0		0	13
23fa9645482cd11ca846f0f9dd4cf3ee	d__Bacteria	p__Planctomycetes	c__Phycisphaerae	o__Tepidisphaerales	f__WD2101_soil_group	g__WD2101_soil_group_unclassified	s__WD2101_soil_group_unclassified	0	29	56	0		0	37	39	41		0	0	0	0		0	25	0	28		36	0	0	0		0	0	0	0		0	0	0	0		41	26	0	48		0	0
4066eea496dc43011db89efa755d95ba	d__Bacteria	p__Acidobacteria	c__Blastocatellia_(Subgroup_4)	o__Pyrinomonadales	f__Pyrinomonadaceae	g__RB41	s__RB41_unclassified	0	0	0	0		51	38	0	0		0	0	0	0		0	0	13	0		0	0	13	14		0	0	0	0		33	21	0	0		39	27	0	39		0	28
f28b3925c0d7f3157f06bcbae26d8262	d__Bacteria	p__Planctomycetes	c__Planctomycetacia	o__Gemmatales	f__Gemmataceae	g__Gemmataceae_unclassified	s__Gemmataceae_unclassified	0	16	0	0		0	0	0	16		13	21	0	22		23	0	23	13		0	0	0	21		18	24	15	26		17	14	0	25		0	0	0	23		27	0
f5e1b95fca5f35612a690304197b9650	d__Bacteria	p__Actinomycetota	c__Thermoleophilia	o__Gaiellales	f__Gaiellaceae	g__Gaiella	s__Gaiella_unclassified	0	12	0	0		0	10	11	24		13	15	14	9		8	10	14	8		0	8	0	0		12	18	20	16		8	9	0	0		6	0	0	0		0	8
45f7ccecda7873e95090d18d829b223f	d__Bacteria	p__Chloroflexi	c__KD4-96	o__KD4-96_unclassified	f__KD4-96_unclassified	g__KD4-96_unclassified	s__KD4-96_unclassified	15	8	0	0		0	0	9	11		20	27	0	56		9	0	8	0		0	0	0	0		13	17	7	14		21	37	13	24		0	0	0	5		31	33
67699cda1db0ecaded7d752b73a753ab	d__Bacteria	p__Pseudomonadota	c__DeltaPseudomonadota	o__Myxococcales	f__Archangiaceae	g__Anaeromyxobacter	s__Anaeromyxobacter_unclassified	12	0	0	9		22	20	0	13		0	0	0	0		0	0	0	0		23	31	21	33		2	0	0	0		15	17	10	16		12	18	0	16		0	0
c2af414445aad737bc3b9418d9ba9f70	d__Bacteria	p__Verrucomicrobia	c__Verrucomicrobiae	o__Chthoniobacterales	f__Chthoniobacteraceae	g__Candidatus_Udaeobacter	s__Candidatus_Udaeobacter_unclassified	0	10	14	0		14	14	0	15		0	0	0	0		25	0	0	12		11	12	14	7		0	0	10	0		5	14	0	0		8	12	20	17		27	15
829f38531554446de9d0b83e5e6cfd49	d__Bacteria	p__Actinomycetota	c__MB-A2-108	o__MB-A2-108_unclassified	f__MB-A2-108_unclassified	g__MB-A2-108_unclassified	s__MB-A2-108_unclassified	0	0	11	0		0	0	0	0		34	45	24	30		18	11	41	16		0	0	0	0		26	34	54	25		0	0	0	0		0	0	0	0		0	0
b3c1a98da438d1d8b498d3c8eb6552d4	d__Bacteria	p__Pseudomonadota	c__AlphaPseudomonadota	o__Rhizobiales	f__Rhodomicrobiaceae	g__Rhodomicrobium	s__Rhodomicrobium_unclassified	17	29	11	18		7	8	0	8		5	0	0	0		0	0	0	0		9	24	32	22		9	0	10	6		0	0	0	0		5	0	10	8		17	19
3c5b9636ff114241a60abd54f66bf8b6	d__Bacteria	p__Pseudomonadota	c__AlphaPseudomonadota	o__Elsterales	f__Elsterales_unclassified	g__Elsterales_unclassified	s__Elsterales_unclassified	0	0	17	0		27	20	21	11		0	0	0	0		6	0	8	11		10	11	9	12		0	6	0	4		16	14	0	10		9	16	25	20		13	9
4816427c829dd281b592346df3e6fcee	d__Bacteria	p__Planctomycetes	c__Planctomycetacia	o__Gemmatales	f__Gemmataceae	g__Gemmataceae_unclassified	s__Gemmataceae_unclassified	23	0	0	0		35	0	40	28		0	0	0	0		0	0	0	0		27	0	35	29		0	0	0	0		18	13	15	0		19	12	0	28		0	0
559d432b7c097a5b85eeef380bec8e6e	d__Bacteria	p__Pseudomonadota	c__AlphaPseudomonadota	o__Rhizobiales	f__Hyphomicrobiaceae	g__Hyphomicrobium	s__uncultured_Hyphomicrobium_sp.	36	0	0	0		13	16	0	12		15	31	0	0		21	50	45	27		0	0	0	0		26	0	21	17		0	0	0	0		0	0	0	0		0	0
8ffc119334782b9b14d77811c70aa530	d__Bacteria	p__Actinomycetota	c__Actinomycetota	o__Frankiales	f__Sporichthyaceae	g__Sporichthya	s__uncultured_Sporichthya_sp.	34	34	20	0		33	0	22	28		0	0	0	0		0	0	0	0		13	0	32	0		0	0	0	0		0	0	0	0		28	15	46	26		0	0
00fbd8d521cd1885805d7cc160af0314	d__Bacteria	p__Bacteroidota	c__Bacteroidia	o__Chitinophagales	f__Chitinophagaceae	g__Chitinophaga	s__Chitinophaga_unclassified	4	0	7	3		2	14	0	4		21	5	4	54		0	0	148	0		0	0	0	0		0	0	0	0		8	3	7	3		18	79	5	10		7	9
[truncated: 21,113 more rows]
[truncated: 15 more columns]

## Sheet: TS2 Alpha
Supplementary Table S2. The shannon, Simpson, Chao1, and good's coverage for 42 samples across three fungicide treatments and four hemp cultivars.
Cultivars	Treatments	Labels	observed_otus	shannon	simpson	chao1	goods_coverage
[truncated: 48 more rows]

## Sheet: TS3-COG
	Supplementary Table S3. The comparison of Clusters of Orthologous Genes (COG) abundance between fungicide treatment and fungal inoculation (or natural infection) on four hemp rhizospheres estimated by R statistical (FDR <0.05)
[truncated: 4,519 more rows]

[truncated: 2 more sheets: TS4-enzyme, TS5-pathway]
